# Supplementary material for: Anti-oncogenic activities exhibited by paracrine factors of MSCs can be mediated by modulation of KITLG and DKK1 genes in glioma SCs in vitro
Source: Mol Ther Oncolytics. 2020 Nov 26;20:147–65. doi: 10.1016/j.omto.2020.11.005 (PMC7851499; doi:10.1016/j.omto.2020.11.005)
Supplement: Supplementary file (Excel 1) [file mmc2.xls]

## Sheet: Supplementry table _DEG-PCA
#%array_type=HTA-2_0
#%annotation=HTA-2_0.r3.na36.hg19.a1.transcript.csv
ID	Spheres Avg (LOG1)	BMT Avg (log2)	#NAME?	WJT Avg (log2)	Condition F-Test	Condition FDR F-Test	Gene Symbol	Description	Group	BMT vs spheres Fold Change	Spheres vs -VE vs +Ve cell line Fold Change	wjt vs Spheres Fold Change
TC07000294.hg.1	3.75	3.81	9.52	3.68	2.48e-10	1.68e-05	IGFBP1	insulin like growth factor binding protein 1	Coding	1.04	54.4	-1.05
TC04000828.hg.1	16.5	16.48	13.15	16.59	5.83e-09	0.0002	MSMO1	methylsterol monooxygenase 1	Coding	-1.01	-10.17	1.07
TC10000350.hg.1	4.4	4.14	5.98	4.03	4.73e-08	0.0009	DKK1	dickkopf WNT signaling pathway inhibitor 1	Coding	-1.2	2.98	-1.29
TC20000194.hg.1	5.33	5	10.9	4.91	5.11e-08	0.0009	ID1	inhibitor of DNA binding 1, dominant negative helix-loop-helix protein	Coding	-1.25	47.43	-1.34
TC18000486.hg.1	3.76	3.86	6.72	3.83	1.09e-07	0.0013	ST8SIA5	ST8 alpha-N-acetyl-neuraminide alpha-2,8-sialyltransferase 5	Coding	1.07	7.8	1.05
TC14000476.hg.1	3.42	4.61	3.22	3.73	1.16e-07	0.0013			Coding	2.27	-1.15	1.23
TC06000041.hg.1	15.58	16.66	13.14	16.47	1.71e-07	0.0013			Coding	2.11	-5.42	1.85
TC14001622.hg.1	2.87	2.96	4.52	2.96	2.36e-07	0.0013	LINC01551	long intergenic non-protein coding RNA 1551	NonCoding	1.06	3.13	1.06
TC05001034.hg.1	3.23	3.14	6.25	3.32	2.52e-07	0.0013			Coding	-1.06	8.14	1.07
TC09001410.hg.1	10.34	12	9.43	11.2	3.32e-07	0.0013			Coding	3.16	-1.88	1.81
TC01001372.hg.1	3.37	3.38	4.47	3.36	4.48e-07	0.0013	SLAMF7	SLAM family member 7	Coding	1	2.14	-1.01
TC01003920.hg.1	19.57	19.83	16.54	19.8	5.32e-07	0.0013	RNA5S1	RNA, 5S ribosomal 1	Coding	1.2	-8.15	1.18
TC01003921.hg.1	19.57	19.83	16.54	19.8	5.32e-07	0.0013	RNA5S2	RNA, 5S ribosomal 2	Coding	1.2	-8.15	1.18
TC01003922.hg.1	19.57	19.83	16.54	19.8	5.32e-07	0.0013	RNA5S3	RNA, 5S ribosomal 3	Coding	1.2	-8.15	1.18
TC01003923.hg.1	19.57	19.83	16.54	19.8	5.32e-07	0.0013	RNA5S4	RNA, 5S ribosomal 4	Coding	1.2	-8.15	1.18
TC01003924.hg.1	19.57	19.83	16.54	19.8	5.32e-07	0.0013	RNA5S5	RNA, 5S ribosomal 5	Coding	1.2	-8.15	1.18
TC01003925.hg.1	19.57	19.83	16.54	19.8	5.32e-07	0.0013	RNA5S6	RNA, 5S ribosomal 6	Coding	1.2	-8.15	1.18
TC01003926.hg.1	19.57	19.83	16.54	19.8	5.32e-07	0.0013	RNA5S7	RNA, 5S ribosomal 7	Coding	1.2	-8.15	1.18
TC01003927.hg.1	19.57	19.83	16.54	19.8	5.32e-07	0.0013	RNA5S8	RNA, 5S ribosomal 8	Coding	1.2	-8.15	1.18
TC01003929.hg.1	19.57	19.83	16.54	19.8	5.32e-07	0.0013	RNA5S10	RNA, 5S ribosomal 10	Coding	1.2	-8.15	1.18
TC01003930.hg.1	19.57	19.83	16.54	19.8	5.32e-07	0.0013	RNA5S11	RNA, 5S ribosomal 11	Coding	1.2	-8.15	1.18
TC01003931.hg.1	19.57	19.83	16.54	19.8	5.32e-07	0.0013	RNA5S12	RNA, 5S ribosomal 12	Coding	1.2	-8.15	1.18
TC01003932.hg.1	19.57	19.83	16.54	19.8	5.32e-07	0.0013	RNA5S13	RNA, 5S ribosomal 13	Coding	1.2	-8.15	1.18
TC01003933.hg.1	19.57	19.83	16.54	19.8	5.32e-07	0.0013	RNA5S14	RNA, 5S ribosomal 14	Coding	1.2	-8.15	1.18
TC01003934.hg.1	19.57	19.83	16.54	19.8	5.32e-07	0.0013	RNA5S15	RNA, 5S ribosomal 15	Coding	1.2	-8.15	1.18
TC01003935.hg.1	19.57	19.83	16.54	19.8	5.32e-07	0.0013	RNA5S16	RNA, 5S ribosomal 16	Coding	1.2	-8.15	1.18
TC01003936.hg.1	19.57	19.83	16.54	19.8	5.32e-07	0.0013	RNA5S17	RNA, 5S ribosomal 17	Coding	1.2	-8.15	1.18
TC07001039.hg.1	12.65	13.32	8.61	13.56	8.68e-07	0.0021	INSIG1	insulin induced gene 1	Coding	1.6	-16.38	1.88
TC03001856.hg.1	4.27	5.01	3.48	4.53	8.89e-07	0.0021			Coding	1.67	-1.73	1.2
TC01005049.hg.1	8.26	7.47	9.85	7.52	1e-06	0.0021	BROX	BRO1 domain and CAAX motif containing	NonCoding	-1.73	3	-1.68
TC07000810.hg.1	5.48	5.42	9.58	4.91	1.01e-06	0.0021	CPA4	carboxypeptidase A4	Coding	-1.04	17.11	-1.48
TC11000261.hg.1	6.94	6.88	5.73	6.91	1.05e-06	0.0021	ANO5	anoctamin 5	Coding	-1.04	-2.32	-1.02
TC01003342.hg.1	10.65	10.59	9.12	10.61	1.05e-06	0.0021			Coding	-1.04	-2.87	-1.03
TC06001169.hg.1	15.25	16.2	14.07	15.76	1.09e-06	0.0021			Coding	1.93	-2.26	1.43
TC17000996.hg.1	8.19	7.37	7.02	7.37	1.11e-06	0.0021	METTL16	methyltransferase like 16	Coding	-1.76	-2.24	-1.76
TC14000185.hg.1	3.41	3.45	4.97	3.5	1.31e-06	0.0025	LINC01551	long intergenic non-protein coding RNA 1551	Coding	1.03	2.95	1.07
TC19000386.hg.1	4.49	4.49	5.13	4.46	1.35e-06	0.0025	ZNF85	zinc finger protein 85	Coding	1	1.56	-1.02
TC07001627.hg.1	3.26	3.34	4.09	3.34	1.83e-06	0.0033	DLX5	distal-less homeobox 5	Coding	1.06	1.77	1.06
TC14000925.hg.1	11.91	13.53	10.84	12.98	2e-06	0.0033			Coding	3.08	-2.09	2.1
TC01003005.hg.1	7.12	7.11	7.95	7.1	2.01e-06	0.0033	RSBN1	round spermatid basic protein 1	Coding	-1.01	1.78	-1.01
TC01001990.hg.1	9.19	9.09	10.57	8.76	2.03e-06	0.0033	COX20	COX20 cytochrome c oxidase assembly factor	Coding	-1.07	2.62	-1.34
TC01003458.hg.1	5.54	7.48	4.1	6.32	2.06e-06	0.0033			Coding	3.84	-2.71	1.72
TC08000125.hg.1	10.61	10.76	11.83	10.53	2.1e-06	0.0033	ZDHHC2	zinc finger, DHHC-type containing 2	Coding	1.11	2.32	-1.06
TC10000962.hg.1	15.55	17.1	14.86	16.42	2.23e-06	0.0034			Coding	2.93	-1.61	1.83
TC01000129.hg.1	12.21	12.23	11.13	12.47	2.43e-06	0.0036	PGD	phosphogluconate dehydrogenase	Coding	1.01	-2.12	1.2
TC04000328.hg.1	6.1	7.1	4.93	6.44	2.43e-06	0.0036			Coding	1.99	-2.25	1.27
TC06000942.hg.1	4.46	5.88	4.15	4.92	2.81e-06	0.004			Coding	2.67	-1.24	1.38
TC08000093.hg.1	10	9.91	7.08	9.81	2.92e-06	0.0041	FDFT1	farnesyl-diphosphate farnesyltransferase 1	Coding	-1.07	-7.55	-1.14
TC08000003.hg.1	5.92	6.27	6.72	6.26	3.16e-06	0.0044	FBXO25	F-box protein 25	Coding	1.28	1.75	1.27
TC22000259.hg.1	6.55	6.68	9.21	6.8	3.42e-06	0.0045	HMOX1	heme oxygenase 1	Coding	1.1	6.32	1.19
TC22000262.hg.1	7.49	7.4	6.1	8.01	3.48e-06	0.0045	APOL6	apolipoprotein L, 6	Coding	-1.06	-2.61	1.44
TC01002660.hg.1	6.94	5.71	5.77	5.77	3.51e-06	0.0045	COA7	cytochrome c oxidase assembly factor 7 (putative)	Coding	-2.35	-2.24	-2.24
TC14001197.hg.1	3.38	3.21	4.6	3.31	3.58e-06	0.0045			Coding	-1.12	2.34	-1.05
TC05003345.hg.1	5.22	5.81	8.6	5.81	3.61e-06	0.0045	FAM196B	family with sequence similarity 196, member B	NonCoding	1.51	10.4	1.51
TC19000781.hg.1	7.61	6.71	11.43	7.24	3.78e-06	0.0046	ZNF175	zinc finger protein 175	Coding	-1.86	14.07	-1.29
TC06001077.hg.1	8.47	8.61	7.37	8.82	4.06e-06	0.0047	UST	uronyl-2-sulfotransferase	Coding	1.1	-2.15	1.27
TC06000745.hg.1	7.85	7.91	7.48	8.05	4.11e-06	0.0047	SENP6	SUMO1/sentrin specific peptidase 6	Coding	1.05	-1.29	1.15
TC10000033.hg.1	3.75	4.42	3.72	3.95	4.15e-06	0.0047			Coding	1.59	-1.02	1.15
TC14000372.hg.1	4.21	4.01	6.62	3.89	4.15e-06	0.0047	FLJ22447	uncharacterized LOC400221	Coding	-1.15	5.3	-1.25
TC22001165.hg.1	3.37	3.56	4.08	3.56	4.19e-06	0.0047	LOC284930	uncharacterized LOC284930	NonCoding	1.14	1.64	1.14
TC13000426.hg.1	9.11	8.73	9.58	8.57	4.55e-06	0.005	TFDP1	transcription factor Dp-1	Coding	-1.3	1.39	-1.45
TC03000419.hg.1	5.1	5.1	6.25	5.06	4.56e-06	0.005	MITF	microphthalmia-associated transcription factor	Coding	1	2.22	-1.03
TC14001724.hg.1	4.12	4.11	5.87	3.82	4.72e-06	0.0051	FLJ22447	uncharacterized LOC400221	NonCoding	-1	3.37	-1.23
TC07000779.hg.1	14.09	15.68	12.11	14.74	5.01e-06	0.0053			Coding	3	-3.96	1.57
TC19001369.hg.1	3.3	3.56	4.85	3.54	5.06e-06	0.0053	ZNF675	zinc finger protein 675	Coding	1.19	2.92	1.18
TC18000557.hg.1	9.56	9.36	9.89	9.36	5.32e-06	0.0054	VPS4B	vacuolar protein sorting 4 homolog B (S. cerevisiae)	Coding	-1.15	1.26	-1.15
TC05000861.hg.1	15.45	17.36	13.78	16.58	5.4e-06	0.0054			Coding	3.74	-3.19	2.18
TC02001324.hg.1	4.9	4.85	6.1	5.01	5.68e-06	0.0056			Coding	-1.04	2.29	1.08
TC01001260.hg.1	7.24	7.44	9.02	7.4	5.73e-06	0.0056	SNAPIN	SNAP-associated protein	Coding	1.15	3.42	1.12
TC03001456.hg.1	12	12.24	10.83	12.55	5.83e-06	0.0056	NT5DC2	5-nucleotidase domain containing 2	Coding	1.19	-2.25	1.47
TC0X000324.hg.1	9.76	13.52	7.45	12.43	6.29e-06	0.006	SNORA11	small nucleolar RNA, H/ACA box 11	Coding	13.47	-4.98	6.33
TC14000845.hg.1	10.47	11.23	9.52	10.96	6.45e-06	0.006			Coding	1.69	-1.93	1.4
TC09002930.hg.1	8.26	7.06	7.17	7.06	6.75e-06	0.0062	POLR1E	polymerase (RNA) I polypeptide E	Coding	-2.29	-2.12	-2.3
TC05001371.hg.1	5.35	6.54	3.84	5.64	7.06e-06	0.0064			Coding	2.28	-2.85	1.22
TC02001948.hg.1	11.92	12.66	11.56	12.95	7.2e-06	0.0065	GFPT1	glutamine--fructose-6-phosphate transaminase 1	Coding	1.67	-1.28	2.04
TC03001512.hg.1	5.02	5.42	7.75	5.55	7.26e-06	0.0065	ID2B	inhibitor of DNA binding 2B, dominant negative helix-loop-helix protein (pseudogene)	Coding	1.32	6.62	1.44
TC10000722.hg.1	7.56	7.03	5.18	7.31	7.47e-06	0.0066	OLMALINC	oligodendrocyte maturation-associated long intergenic non-coding RNA	Coding	-1.44	-5.2	-1.19
TC16000853.hg.1	11.2	13.33	9.31	11.73	7.75e-06	0.0067			Coding	4.36	-3.72	1.43
TC03000480.hg.1	8.58	8.37	10.44	8.13	8.07e-06	0.0069	CRYBG3	crystallin beta-gamma domain containing 3	Coding	-1.15	3.65	-1.37
TC01003735.hg.1	12.62	13.84	10.05	13.37	8.84e-06	0.0075			Coding	2.34	-5.93	1.69
TC01003282.hg.1	8.56	8.36	9.76	8.2	9.09e-06	0.0075	JTB	jumping translocation breakpoint	Coding	-1.15	2.3	-1.29
TC05001316.hg.1	13.88	15.25	7.17	14.52	9.23e-06	0.0075	HMGCS1	3-hydroxy-3-methylglutaryl-CoA synthase 1 (soluble)	Coding	2.58	-104.83	1.56
TC16001165.hg.1	4.01	4.12	5.38	4.12	9.37e-06	0.0075	CDH11	cadherin 11, type 2, OB-cadherin (osteoblast)	Coding	1.08	2.57	1.08
TC01001098.hg.1	7.04	7.03	7.86	6.93	9.43e-06	0.0075	RNF115	ring finger protein 115	Coding	-1.01	1.77	-1.08
TC03002042.hg.1	18.34	19.75	17.13	19.26	9.47e-06	0.0075			Coding	2.66	-2.31	1.9
TC0X000366.hg.1	9.75	10.7	7.2	10.25	9.83e-06	0.0077	RNA5SP506	RNA, 5S ribosomal pseudogene 506	Coding	1.93	-5.85	1.41
TC10000721.hg.1	17.66	17.88	13.3	18.29	1.02e-05	0.0079	SCD	stearoyl-CoA desaturase (delta-9-desaturase)	Coding	1.16	-20.62	1.55
TC07003361.hg.1	13.69	13.71	10.48	13.93	1.04e-05	0.0079	CYP51A1	cytochrome P450, family 51, subfamily A, polypeptide 1	Coding	1.02	-9.21	1.19
TC13000845.hg.1	5.18	5.18	5.98	5.09	1.04e-05	0.0079	NALCN	sodium leak channel, non selective	Coding	-1	1.73	-1.07
TC02001581.hg.1	11.06	13.14	7.49	12.07	1.05e-05	0.0079			Coding	4.23	-11.84	2.01
TC11000266.hg.1	7.89	8.63	6.89	8.19	1.09e-05	0.0081			Coding	1.67	-2	1.23
TC13000876.hg.1	8.16	7.28	9.03	7.11	1.11e-05	0.0081	CARS2	cysteinyl-tRNA synthetase 2, mitochondrial (putative)	Coding	-1.84	1.82	-2.07
TC10002246.hg.1	12.63	13.48	9.56	13.56	1.12e-05	0.0081			NonCoding	1.8	-8.38	1.9
TC05002048.hg.1	5.69	6.42	9.29	6.42	1.17e-05	0.0084	FAM196B	family with sequence similarity 196, member B	Coding	1.65	12.11	1.66
TC11000967.hg.1	8.79	11.9	8.45	11.01	1.18e-05	0.0084	RNA5SP348	RNA, 5S ribosomal pseudogene 348	Coding	8.66	-1.27	4.68
TC17001065.hg.1	8.91	10.55	7.45	9.63	1.24e-05	0.0087			Coding	3.12	-2.76	1.64
TC10002023.hg.1	4.94	4.92	6.37	4.88	1.28e-05	0.0088			NonCoding	-1.01	2.7	-1.04
TC15000694.hg.1	6.04	5.58	6.68	5.4	1.28e-05	0.0088	COMMD4	COMM domain containing 4	Coding	-1.37	1.56	-1.55
TC02002028.hg.1	10.85	12.85	10.4	12.09	1.29e-05	0.0088			Coding	4	-1.37	2.35
TC07001450.hg.1	4.7	4.7	5.42	4.64	1.33e-05	0.009	ZNF680	zinc finger protein 680	Coding	1	1.66	-1.04
TC14000683.hg.1	3.92	3.92	5.07	3.93	1.37e-05	0.0092			Coding	1	2.23	1.01
TC07000971.hg.1	9.07	10.03	6.51	9.41	1.39e-05	0.0092	RNY5	RNA, Ro-associated Y5	Coding	1.95	-5.91	1.26
TC06001813.hg.1	8.68	8.78	7.72	8.98	1.43e-05	0.0094	ELOVL5	ELOVL fatty acid elongase 5	Coding	1.07	-1.95	1.23
TC07001874.hg.1	4.39	4.29	5.48	4.47	1.47e-05	0.0095	PODXL	podocalyxin-like	Coding	-1.07	2.13	1.06
TC08002510.hg.1	8.76	9.23	7.7	10.14	1.49e-05	0.0095	MTSS1	metastasis suppressor 1	NonCoding	1.39	-2.07	2.61
TC11002038.hg.1	11.74	11.74	8.05	12.49	1.5e-05	0.0095	DHCR7	7-dehydrocholesterol reductase	Coding	1	-12.86	1.69
TC06000968.hg.1	6.22	6.39	4.96	6.99	1.53e-05	0.0096	RSPO3	R-spondin 3	Coding	1.13	-2.39	1.71
TC12003061.hg.1	12.13	12.12	11.26	12.81	1.59e-05	0.0099			NonCoding	-1.01	-1.83	1.6
TC03001808.hg.1	8.16	9.23	7.05	8.52	1.59e-05	0.0099			Coding	2.1	-2.16	1.29
TC16000560.hg.1	14.62	15.99	13.55	15.52	1.62e-05	0.0099			Coding	2.59	-2.1	1.86
TC01001173.hg.1	8.72	7.77	8.48	7.21	1.62e-05	0.0099	HIST2H4B; HIST2H4A	histone cluster 2, H4b; histone cluster 2, H4a	Coding	-1.94	-1.19	-2.86
TC13001318.hg.1	12.4	11.88	13.2	11.55	1.77e-05	0.0107	TFDP1	transcription factor Dp-1	NonCoding	-1.44	1.74	-1.81
TC07003308.hg.1	10.8	9.99	9.18	9.99	1.82e-05	0.0109	CRCP	CGRP receptor component	Coding	-1.75	-3.08	-1.76
TC07000059.hg.1	9.08	8.34	9.3	8.67	1.86e-05	0.011	AIMP2	aminoacyl tRNA synthetase complex-interacting multifunctional protein 2	Coding	-1.67	1.16	-1.33
TC16000564.hg.1	12.98	10.77	11.18	10.83	1.89e-05	0.0111	UTP4	UTP4 small subunit (SSU) processome component	Coding	-4.61	-3.49	-4.43
TC07003294.hg.1	10.27	9.45	8.55	9.45	2.04e-05	0.0119	METTL2B	methyltransferase like 2B	Coding	-1.76	-3.3	-1.76
TC01003810.hg.1	6.93	6.92	8.04	6.79	2.07e-05	0.012	NSL1	NSL1, MIS12 kinetochore complex component	Coding	-1.01	2.15	-1.1
TC14001795.hg.1	5.47	5.7	4.04	5.82	2.11e-05	0.012			NonCoding	1.17	-2.69	1.27
TC17001429.hg.1	10.32	12.56	8.36	11.24	2.13e-05	0.012	RNA5SP440	RNA, 5S ribosomal pseudogene 440	Coding	4.75	-3.87	1.89
TC22001089.hg.1	6.84	6.98	9.33	7.19	2.13e-05	0.012	HMOX1	heme oxygenase 1	NonCoding	1.11	5.65	1.27
TC02000336.hg.1	18.26	19.78	17.11	19.33	2.23e-05	0.0125			Coding	2.87	-2.21	2.1
TC11001479.hg.1	11.34	12.48	9.94	12.05	2.3e-05	0.0126			Coding	2.21	-2.65	1.63
TC01003712.hg.1	5.07	4.96	5.76	5.04	2.31e-05	0.0126	CYB5R1	cytochrome b5 reductase 1	Coding	-1.08	1.62	-1.02
TC14002298.hg.1	8.8	8.82	9.45	8.48	2.32e-05	0.0126	SLC38A6	solute carrier family 38, member 6	Coding	1.01	1.57	-1.24
TC06004114.hg.1	7.83	6.9	7.2	7.07	2.52e-05	0.0135	DDX39B; SNORD84	DEAD (Asp-Glu-Ala-Asp) box polypeptide 39B; small nucleolar RNA, C/D box 84	Coding	-1.9	-1.55	-1.69
TC07003139.hg.1	7.25	8.01	4.3	8.12	2.53e-05	0.0135			NonCoding	1.69	-7.76	1.82
TC19001703.hg.1	5.95	6.01	7.56	6.14	2.56e-05	0.0135	GYS1	glycogen synthase 1 (muscle)	Coding	1.05	3.05	1.14
TC0X000644.hg.1	6.12	5.8	6.69	5.77	2.58e-05	0.0135	SMIM10	small integral membrane protein 10	Coding	-1.25	1.49	-1.28
TC09001517.hg.1	12.73	14.72	12.49	15.71	2.58e-05	0.0135	TNC	tenascin C	Coding	3.97	-1.18	7.91
TC15000651.hg.1	11.51	13.01	10.27	12.29	2.63e-05	0.0136			Coding	2.82	-2.36	1.71
TC09002617.hg.1	5.79	4.85	6.21	4.53	2.68e-05	0.0138	RASEF	RAS and EF-hand domain containing	NonCoding	-1.92	1.34	-2.4
TC03002724.hg.1	8.24	9.49	8.94	8.89	2.78e-05	0.0142	CCDC50	coiled-coil domain containing 50	NonCoding	2.39	1.63	1.58
TC10000749.hg.1	9.57	8.13	7.92	8.28	2.99e-05	0.0151	NOLC1	nucleolar and coiled-body phosphoprotein 1	Coding	-2.71	-3.14	-2.45
TC09000593.hg.1	9.92	10.47	8.69	12.11	3.03e-05	0.0151	PAPPA	pregnancy-associated plasma protein A, pappalysin 1	Coding	1.47	-2.34	4.56
TC01001896.hg.1	12.12	13.67	10.38	12.84	3.04e-05	0.0151			Coding	2.94	-3.33	1.65
TC06000586.hg.1	8.24	7.53	7.09	7.53	3.05e-05	0.0151	RPL7L1	ribosomal protein L7-like 1	Coding	-1.64	-2.22	-1.63
TC17000756.hg.1	10.81	9.92	9.08	9.96	3.15e-05	0.0155	METTL2A	methyltransferase like 2A	Coding	-1.85	-3.3	-1.8
TC02001350.hg.1	12.96	13.6	11.54	13.9	3.17e-05	0.0155	ACSL3	acyl-CoA synthetase long-chain family member 3	Coding	1.56	-2.68	1.93
TC09000480.hg.1	7.28	7.27	6.71	7.48	3.2e-05	0.0155	HABP4	hyaluronan binding protein 4	Coding	-1.01	-1.49	1.15
TC06004141.hg.1	11.04	11.8	9.29	12.14	3.27e-05	0.0158	SOD2	superoxide dismutase 2, mitochondrial	Coding	1.69	-3.37	2.14
TC12000993.hg.1	7.25	6.87	6.46	7.04	3.31e-05	0.0159	ATP6V0A2	ATPase, H+ transporting, lysosomal V0 subunit a2	Coding	-1.31	-1.74	-1.16
TC15001561.hg.1	8.93	8.82	8.4	8.82	3.37e-05	0.016	CLPX	caseinolytic mitochondrial matrix peptidase chaperone subunit	Coding	-1.08	-1.44	-1.08
TC13000435.hg.1	9.39	9.39	10.13	9.14	3.48e-05	0.0164	CDC16	cell division cycle 16	Coding	1	1.67	-1.18
TC05001673.hg.1	9.57	9.93	7.72	9.63	3.5e-05	0.0164	STARD4	StAR-related lipid transfer domain containing 4	Coding	1.28	-3.6	1.04
TC01003192.hg.1	8.75	7.82	8.43	7.23	3.54e-05	0.0165	HIST2H4B; HIST2H4A	histone cluster 2, H4b; histone cluster 2, H4a	Coding	-1.91	-1.25	-2.87
TC6_mann_hap4000202.hg.1	7.78	6.8	7.13	6.98	3.6e-05	0.0165	DDX39B; SNORD84	DEAD (Asp-Glu-Ala-Asp) box polypeptide 39B; small nucleolar RNA, C/D box 84	Coding	-1.97	-1.57	-1.74
TC17002404.hg.1	7.89	7.46	7.77	7.22	3.62e-05	0.0165	C17orf89	chromosome 17 open reading frame 89	NonCoding	-1.35	-1.09	-1.59
TC6_mcf_hap5000216.hg.1	7.84	6.84	7.19	7.03	3.63e-05	0.0165	DDX39B; SNORD84	DEAD (Asp-Glu-Ala-Asp) box polypeptide 39B; small nucleolar RNA, C/D box 84	Coding	-1.99	-1.56	-1.75
TC02002794.hg.1	6.51	6.69	6.28	7.54	3.64e-05	0.0165	PTPRN	protein tyrosine phosphatase, receptor type, N	Coding	1.13	-1.18	2.03
TC09001325.hg.1	6.63	6.92	8.9	6.56	3.68e-05	0.0165	NFIL3	nuclear factor, interleukin 3 regulated	Coding	1.22	4.83	-1.05
TC03000104.hg.1	6.5	6.56	5.58	6.35	3.7e-05	0.0165	PLCL2; MIR3714	phospholipase C-like 2; microRNA 3714	Coding	1.05	-1.89	-1.11
TC07000075.hg.1	6.77	7.2	8.19	6.94	3.71e-05	0.0165	C1GALT1	core 1 synthase, glycoprotein-N-acetylgalactosamine 3-beta-galactosyltransferase 1	Coding	1.34	2.67	1.13
TC16001104.hg.1	9.23	9.05	9.64	9.1	3.78e-05	0.0167	BRD7	bromodomain containing 7	Coding	-1.14	1.33	-1.1
TC17002115.hg.1	8.99	10.21	4.89	10.69	3.81e-05	0.0167			NonCoding	2.32	-17.11	3.24
TC08000549.hg.1	6.95	8.11	4.64	7.17	3.86e-05	0.0168			Coding	2.23	-4.96	1.17
TC6_ssto_hap7000204.hg.1	7.62	6.69	7.02	6.88	3.87e-05	0.0168	DDX39B; SNORD84	DEAD (Asp-Glu-Ala-Asp) box polypeptide 39B; small nucleolar RNA, C/D box 84	Coding	-1.91	-1.51	-1.67
TC22000098.hg.1	12.04	13.68	10.76	13.01	4.01e-05	0.0172			Coding	3.13	-2.42	1.95
TC01001830.hg.1	10.33	10.21	11.44	10.15	4.02e-05	0.0172	BROX	BRO1 domain and CAAX motif containing	Coding	-1.09	2.16	-1.13
TC03000173.hg.1	7.07	6.95	7.97	6.86	4.09e-05	0.0174	STAC	SH3 and cysteine rich domain	Coding	-1.08	1.87	-1.16
TC05000068.hg.1	3.29	3.65	3.12	3.47	4.23e-05	0.0178			Coding	1.29	-1.13	1.13
TC14001349.hg.1	7.63	6.56	6.58	6.59	4.39e-05	0.0184	ALKBH1	alkB homolog 1, histone H2A dioxygenase	Coding	-2.11	-2.08	-2.06
TC18000244.hg.1	4.07	5.22	3.53	4.36	4.47e-05	0.0186			Coding	2.22	-1.45	1.23
TC19002039.hg.1	4.62	4.72	5.49	4.62	4.54e-05	0.0187			NonCoding	1.08	1.83	1
TC10000791.hg.1	12.52	14	10.99	13.02	4.57e-05	0.0187			Coding	2.79	-2.9	1.41
TC22000438.hg.1	9.03	8.68	10.36	8.69	4.57e-05	0.0187	LINC01296; DUXAP8; DUXAP10	long intergenic non-protein coding RNA 1296; double homeobox A pseudogene 8; double homeobox A pseudogene 10	Coding	-1.28	2.51	-1.26
TC05001456.hg.1	6.68	5.82	4.68	6.34	4.74e-05	0.0191	GTF2H2C; GTF2H2	GTF2H2 family member C; general transcription factor IIH subunit 2	Coding	-1.81	-4.01	-1.27
TC02002364.hg.1	4.27	4.32	5.44	4.19	4.76e-05	0.0191	LYPD1	LY6/PLAUR domain containing 1	Coding	1.03	2.26	-1.06
TC11000374.hg.1	11.94	12.19	9.65	12.93	4.77e-05	0.0191	CD82	CD82 molecule	Coding	1.19	-4.89	1.99
TC20000424.hg.1	3.17	3.16	3.69	3.15	4.84e-05	0.0191	DOK5	docking protein 5	Coding	-1.01	1.43	-1.02
TC01001870.hg.1	12.49	13.79	11.76	13.27	4.85e-05	0.0191			Coding	2.46	-1.66	1.72
TC07002179.hg.1	3.65	3.62	4.35	3.45	4.86e-05	0.0191			NonCoding	-1.02	1.62	-1.15
TC05001974.hg.1	8.23	7.15	6.89	7.16	4.89e-05	0.0191	GEMIN5	gem nuclear organelle associated protein 5	Coding	-2.11	-2.53	-2.1
TC01000900.hg.1	10.29	9.76	10.82	9.65	4.9e-05	0.0191	RTCA	RNA 3-terminal phosphate cyclase	Coding	-1.44	1.45	-1.56
TC13000344.hg.1	5.86	5.67	6.78	5.92	4.99e-05	0.0194	FARP1	FERM, ARH/RhoGEF and pleckstrin domain protein 1	Coding	-1.14	1.89	1.04
TC16000668.hg.1	3.09	3.34	4.14	3.36	5.04e-05	0.0194	FOXF1	forkhead box F1	Coding	1.19	2.07	1.2
TC6_dbb_hap3000231.hg.1	7.8	6.82	7.17	7.01	5.14e-05	0.0197	DDX39B; SNORD84	DEAD (Asp-Glu-Ala-Asp) box polypeptide 39B; small nucleolar RNA, C/D box 84	Coding	-1.96	-1.55	-1.73
TC19001806.hg.1	4.79	4.77	5.49	4.78	5.32e-05	0.0202	ZNF468	zinc finger protein 468	Coding	-1.01	1.62	-1.01
TC15001580.hg.1	6.07	5.67	6.8	6.12	5.33e-05	0.0202	SNORD18B	small nucleolar RNA, C/D box 18B	Coding	-1.32	1.66	1.04
TC12000018.hg.1	9.74	9.15	8.17	9.25	5.42e-05	0.0204	ADIPOR2	adiponectin receptor 2	Coding	-1.5	-2.97	-1.4
TC03000056.hg.1	7.67	7.75	5.9	8.36	5.6e-05	0.021	IRAK2	interleukin 1 receptor associated kinase 2	Coding	1.06	-3.42	1.61
TC11000542.hg.1	7.98	8.56	7.03	8.87	5.66e-05	0.0211	FADS2	fatty acid desaturase 2	Coding	1.5	-1.94	1.86
TC19000146.hg.1	13.85	13.21	15.1	13.13	5.68e-05	0.0211	RPS28	ribosomal protein S28	Coding	-1.56	2.37	-1.65
TC6_cox_hap2000252.hg.1	8.05	7.07	7.38	7.25	5.74e-05	0.0212	DDX39B; SNORD84	DEAD (Asp-Glu-Ala-Asp) box polypeptide 39B; small nucleolar RNA, C/D box 84	Coding	-1.98	-1.59	-1.75
TC02004934.hg.1	8.74	8.11	7.18	8.09	5.88e-05	0.0215	ZNF512	zinc finger protein 512	Coding	-1.55	-2.95	-1.57
TC08001415.hg.1	18.24	19.84	17.08	19.34	5.88e-05	0.0215			Coding	3.02	-2.25	2.14
TC10002117.hg.1	3.72	3.91	3.37	4.86	5.92e-05	0.0215	UNC5B	unc-5 netrin receptor B	NonCoding	1.14	-1.28	2.21
TC01000118.hg.1	5.31	5.49	4.87	5.89	6.01e-05	0.0217	PIK3CD	phosphatidylinositol-4,5-bisphosphate 3-kinase, catalytic subunit delta	Coding	1.13	-1.36	1.5
TC01000238.hg.1	4.1	3.4	3.42	3.42	6.03e-05	0.0217	ACTL8	actin-like 8	Coding	-1.62	-1.6	-1.6
TC01002608.hg.1	4.69	4.69	4.24	4.81	6.09e-05	0.0218	TESK2	testis-specific kinase 2	Coding	-1	-1.37	1.08
TC01002578.hg.1	7.87	8.85	11.08	8.42	6.13e-05	0.0218	SLC2A1	solute carrier family 2 (facilitated glucose transporter), member 1	Coding	1.97	9.26	1.47
TC01005382.hg.1	5.81	5.26	4.96	5.35	6.19e-05	0.0219	PEF1	penta-EF-hand domain containing 1	NonCoding	-1.47	-1.81	-1.38
TC0X000692.hg.1	3.52	3.52	4.62	3.48	6.34e-05	0.0222	MAGEC1	MAGE family member C1	Coding	1	2.14	-1.03
TC14000370.hg.1	5.56	6.06	5.45	5.25	6.37e-05	0.0222			Coding	1.42	-1.08	-1.24
TC21000222.hg.1	6.86	7.27	7.85	7.33	6.41e-05	0.0222	PFKL	phosphofructokinase, liver	Coding	1.32	1.99	1.38
TC05001261.hg.1	6.59	6.59	5.48	6.3	6.45e-05	0.0222	PRLR	prolactin receptor	Coding	-1	-2.16	-1.22
TC02001867.hg.1	4.96	4.8	7.53	4.89	6.45e-05	0.0222	EFEMP1	EGF containing fibulin-like extracellular matrix protein 1	Coding	-1.12	5.94	-1.05
TC06001952.hg.1	6.85	7.34	5.06	8.24	6.56e-05	0.0223	EPHA7	EPH receptor A7	Coding	1.4	-3.47	2.6
TC06003590.hg.1	10.38	9.19	9.4	9.36	6.56e-05	0.0223			NonCoding	-2.29	-1.97	-2.04
TC08001264.hg.1	12.48	13.23	12.67	13.53	6.58e-05	0.0223	ASPH	aspartate beta-hydroxylase	Coding	1.67	1.14	2.07
TC06000883.hg.1	11.9	10.89	11.07	10.61	6.61e-05	0.0223	AMD1	adenosylmethionine decarboxylase 1	Coding	-2.02	-1.79	-2.45
TC01000268.hg.1	5.21	5.03	6.15	5.04	6.68e-05	0.0225	PPP1R11P1	protein phosphatase 1, regulatory (inhibitor) subunit 11 pseudogene 1	Coding	-1.13	1.92	-1.12
TC0X000097.hg.1	4.12	3.79	4.13	3.81	6.75e-05	0.0225	CNKSR2	connector enhancer of kinase suppressor of Ras 2	Coding	-1.26	1	-1.24
TC22000700.hg.1	4.94	4.98	4.45	5.08	6.81e-05	0.0227	APOL3	apolipoprotein L, 3	Coding	1.03	-1.4	1.1
TC0X000439.hg.1	9.08	8.31	7.77	8.57	6.88e-05	0.0228	APOOL	apolipoprotein O-like	Coding	-1.71	-2.49	-1.43
TC14002328.hg.1	12.9	12.44	10.99	12.84	6.92e-05	0.0228	RDH11	retinol dehydrogenase 11 (all-trans/9-cis/11-cis)	Coding	-1.37	-3.73	-1.04
TC20001227.hg.1	10.72	10.41	11.6	10.11	7.02e-05	0.023	SRSF6	serine/arginine-rich splicing factor 6	NonCoding	-1.25	1.83	-1.53
TC04001373.hg.1	6.19	6.34	5.58	6.47	7.23e-05	0.0235	PPM1K	protein phosphatase, Mg2+/Mn2+ dependent, 1K	Coding	1.11	-1.53	1.22
TC02000707.hg.1	6.45	5.68	5.74	5.66	7.25e-05	0.0235	POLR1B	polymerase (RNA) I polypeptide B	Coding	-1.71	-1.63	-1.73
TC06001716.hg.1	4.46	5.45	3.49	4.78	7.27e-05	0.0235			Coding	1.98	-1.95	1.25
TC12000188.hg.1	18.28	19.82	17.12	19.37	7.32e-05	0.0235			Coding	2.91	-2.23	2.12
TC17001406.hg.1	8.27	8.08	6.64	8.64	7.33e-05	0.0235	ACACA	acetyl-CoA carboxylase alpha	Coding	-1.14	-3.1	1.29
TC03002939.hg.1	5.03	5.66	7.82	5.63	7.39e-05	0.0235			NonCoding	1.55	6.93	1.51
TC07000780.hg.1	17.53	19.37	16.67	19.05	7.46e-05	0.0237			Coding	3.59	-1.81	2.87
TC05001402.hg.1	12.2	11.62	13.58	11.38	7.57e-05	0.0238	ISCA1P1	iron-sulfur cluster assembly 1 homolog (S. cerevisiae) pseudogene 1	Coding	-1.5	2.61	-1.76
TC6_qbl_hap6000230.hg.1	7.75	6.79	7.12	6.97	7.59e-05	0.0238	DDX39B; SNORD84	DEAD (Asp-Glu-Ala-Asp) box polypeptide 39B; small nucleolar RNA, C/D box 84	Coding	-1.94	-1.54	-1.72
TC22000866.hg.1	4.85	5.39	7.05	5.4	7.62e-05	0.0238	KIAA1644	KIAA1644	Coding	1.45	4.6	1.47
TC05000621.hg.1	12.57	14.45	11.52	13.46	7.78e-05	0.0242			Coding	3.69	-2.07	1.85
TC09001675.hg.1	5.75	5.37	5.56	5.25	7.88e-05	0.0244	DDX31	DEAD (Asp-Glu-Ala-Asp) box polypeptide 31	Coding	-1.3	-1.14	-1.41
TC14000668.hg.1	3.97	4.14	5.39	4.14	8.48e-05	0.0249	SNORD113-4	small nucleolar RNA, C/D box 113-4	Coding	1.12	2.66	1.12
TC16000513.hg.1	7.25	8.28	5.83	7.57	8.48e-05	0.0249			Coding	2.04	-2.68	1.25
TC14001474.hg.1	5.96	5.48	4.91	5.68	8.63e-05	0.0249	CLMN	calmin (calponin-like, transmembrane)	Coding	-1.4	-2.07	-1.22
TC17000605.hg.1	6.13	5.87	7.04	6.08	8.64e-05	0.0249			Coding	-1.2	1.87	-1.04
TC01001411.hg.1	4.3	3.49	3.45	3.49	8.79e-05	0.0249	FCRLA	Fc receptor-like A	Coding	-1.74	-1.8	-1.75
TC04000485.hg.1	6.89	6.82	6.32	6.82	8.84e-05	0.0249	HERC5	HECT and RLD domain containing E3 ubiquitin protein ligase 5	Coding	-1.04	-1.48	-1.04
TC05003018.hg.1	3.96	3.96	4.62	3.88	8.87e-05	0.0249			NonCoding	-1	1.59	-1.05
TC02002608.hg.1	7.01	7.87	6.41	7.28	8.88e-05	0.0249			Coding	1.81	-1.51	1.21
TC13001662.hg.1	7.86	7.04	8.48	7.13	8.88e-05	0.0249			NonCoding	-1.76	1.54	-1.66
TC0Y000084.hg.1	8.45	8.08	10.67	8.75	8.88e-05	0.0249			Coding	-1.3	4.65	1.23
TC0Y000221.hg.1	8.45	8.08	10.67	8.75	8.88e-05	0.0249			Coding	-1.3	4.65	1.23
TC15000768.hg.1	8.45	8.08	10.67	8.75	8.88e-05	0.0249			Coding	-1.3	4.65	1.23
TC15000775.hg.1	8.45	8.08	10.67	8.75	8.88e-05	0.0249			Coding	-1.3	4.65	1.23
TC15000781.hg.1	8.45	8.08	10.67	8.75	8.88e-05	0.0249			Coding	-1.3	4.65	1.23
TC15000788.hg.1	8.45	8.08	10.67	8.75	8.88e-05	0.0249			Coding	-1.3	4.65	1.23
TC15000803.hg.1	8.45	8.08	10.67	8.75	8.88e-05	0.0249			Coding	-1.3	4.65	1.23
TC15001749.hg.1	8.45	8.08	10.67	8.75	8.88e-05	0.0249			Coding	-1.3	4.65	1.23
TC15001779.hg.1	8.45	8.08	10.67	8.75	8.88e-05	0.0249			Coding	-1.3	4.65	1.23
TC15001781.hg.1	8.45	8.08	10.67	8.75	8.88e-05	0.0249			Coding	-1.3	4.65	1.23
TC05000345.hg.1	9.52	9.09	7.54	9.57	8.9e-05	0.0249	TMEM171	transmembrane protein 171	Coding	-1.35	-3.93	1.03
TC22001186.hg.1	7.1	7.05	8.43	7.1	9.03e-05	0.0249			NonCoding	-1.04	2.52	-1
TC01003928.hg.1	17.77	19.13	14.65	18.18	9.1e-05	0.0249	RNA5S9	RNA, 5S ribosomal 9	Coding	2.56	-8.7	1.33
TC01003112.hg.1	7.71	6.62	8.31	6.74	9.12e-05	0.0249	POLR3C	polymerase (RNA) III (DNA directed) polypeptide C (62kD)	Coding	-2.12	1.52	-1.96
TC05002960.hg.1	8.75	9.12	6.35	10.24	9.18e-05	0.0249	GDNF	glial cell derived neurotrophic factor	NonCoding	1.29	-5.29	2.8
TC06002793.hg.1	9.47	7.99	6.28	8	9.31e-05	0.0249			NonCoding	-2.78	-9.11	-2.76
TC08000216.hg.1	8.39	8.07	8.47	8.07	9.31e-05	0.0249	ELP3	elongator acetyltransferase complex subunit 3	Coding	-1.25	1.06	-1.25
TC07002554.hg.1	4.12	4.03	4.84	3.96	9.39e-05	0.0249	POT1-AS1	POT1 antisense RNA 1	NonCoding	-1.07	1.65	-1.12
TC10002569.hg.1	4.15	4.18	4.61	4.14	9.45e-05	0.0249			NonCoding	1.02	1.37	-1
TC05000237.hg.1	7.81	9.46	7.24	8.89	9.53e-05	0.0249			Coding	3.13	-1.49	2.1
TC20000457.hg.1	11.2	11.15	12.19	11.03	9.55e-05	0.0249	RAB22A	RAB22A, member RAS oncogene family	Coding	-1.04	1.99	-1.13
TC01005445.hg.1	4.89	4.85	4.36	4.89	9.56e-05	0.0249			NonCoding	-1.02	-1.44	-1
TC15002020.hg.1	3.91	4.87	7.49	4.41	9.56e-05	0.0249			Coding	1.94	12	1.41
TC15002023.hg.1	3.91	4.87	7.49	4.41	9.56e-05	0.0249			Coding	1.94	12	1.41
TC15002027.hg.1	3.91	4.87	7.49	4.41	9.56e-05	0.0249			Coding	1.94	12	1.41
TC15002030.hg.1	3.91	4.87	7.49	4.41	9.56e-05	0.0249			Coding	1.94	12	1.41
TC15002033.hg.1	3.91	4.87	7.49	4.41	9.56e-05	0.0249			Coding	1.94	12	1.41
TC15002037.hg.1	3.91	4.87	7.49	4.41	9.56e-05	0.0249			Coding	1.94	12	1.41
TC15002040.hg.1	3.91	4.87	7.49	4.41	9.56e-05	0.0249			Coding	1.94	12	1.41
TC15002042.hg.1	3.91	4.87	7.49	4.41	9.56e-05	0.0249			Coding	1.94	12	1.41
TC15002045.hg.1	3.91	4.87	7.49	4.41	9.56e-05	0.0249			Coding	1.94	12	1.41
TC15002048.hg.1	3.91	4.87	7.49	4.41	9.56e-05	0.0249			Coding	1.94	12	1.41
TC02002481.hg.1	5.01	5.29	4.93	5.57	9.7e-05	0.0252	IFIH1	interferon induced, with helicase C domain 1	Coding	1.22	-1.06	1.48
TC19000191.hg.1	10.96	11.28	9.3	11.94	9.76e-05	0.0252	LDLR	low density lipoprotein receptor	Coding	1.25	-3.16	1.97
TC01000685.hg.1	7.96	7.82	9.48	7.75	9.77e-05	0.0252	PRKAA2	protein kinase, AMP-activated, alpha 2 catalytic subunit	Coding	-1.11	2.86	-1.16
TC11001141.hg.1	6.18	7.6	5.65	6.57	9.83e-05	0.0252			Coding	2.67	-1.45	1.31
TC01005050.hg.1	10.14	9.89	11.57	9.82	9.85e-05	0.0252			NonCoding	-1.19	2.69	-1.25
TC22000347.hg.1	6.57	6.27	5.19	6.84	9.99e-05	0.0254	SREBF2	sterol regulatory element binding transcription factor 2	Coding	-1.23	-2.61	1.21
TC19000711.hg.1	4.24	4.06	4.77	4.14	0.0001	0.026	PPP1R15A	protein phosphatase 1, regulatory subunit 15A	Coding	-1.13	1.44	-1.07
TC20001062.hg.1	11.37	8.96	10.34	8.95	0.0001	0.026	NOP56	NOP56 ribonucleoprotein	NonCoding	-5.33	-2.04	-5.34
TC11001557.hg.1	8.54	8.28	9.27	7.88	0.0001	0.026	COMMD9	COMM domain containing 9	Coding	-1.19	1.67	-1.58
TC0X001352.hg.1	9.66	10.89	7.44	10.25	0.0001	0.026			Coding	2.34	-4.67	1.51
TC06001761.hg.1	7.43	8.29	8.46	8.46	0.0001	0.026	SLC35B2; MIR4647	solute carrier family 35 (adenosine 3-phospho 5-phosphosulfate transporter), member B2; microRNA 4647	Coding	1.82	2.05	2.04
TC01001297.hg.1	9.68	8.19	9.81	8.78	0.0001	0.026	MTX1	metaxin 1	Coding	-2.81	1.09	-1.87
TC12002000.hg.1	5.18	5.23	7.52	5.23	0.0001	0.026	TBX3	T-box 3	Coding	1.03	5.04	1.03
TC08000022.hg.1	9.04	8.3	9.73	8.04	0.0001	0.026	AGPAT5	1-acylglycerol-3-phosphate O-acyltransferase 5	Coding	-1.66	1.61	-1.99
TC01003708.hg.1	6.19	5.86	6.31	5.69	0.0001	0.026	RABIF	RAB interacting factor	Coding	-1.26	1.09	-1.41
TC08000253.hg.1	11.63	13.44	9.77	12.61	0.0001	0.0261			Coding	3.5	-3.63	1.97
TC09001068.hg.1	8.9	8.86	7.24	9.34	0.0001	0.0261	GNE	glucosamine (UDP-N-acetyl)-2-epimerase/N-acetylmannosamine kinase	Coding	-1.03	-3.16	1.35
TC08001820.hg.1	6.25	6.26	6.66	5.57	0.0001	0.0261	NAT1	N-acetyltransferase 1 (arylamine N-acetyltransferase)	NonCoding	1.01	1.33	-1.6
TC09002386.hg.1	7.59	7.65	6.57	7.99	0.0001	0.0263	GLIS3	GLIS family zinc finger 3	NonCoding	1.05	-2.02	1.32
TC02002462.hg.1	6.18	7.18	6.11	6.42	0.0001	0.0263			Coding	2	-1.05	1.18
TC03001621.hg.1	4.09	4.45	3.67	3.67	0.0001	0.0265			Coding	1.28	-1.34	-1.33
TC19001254.hg.1	8.46	8.46	8.04	8.71	0.0001	0.0267	AKAP8L	A kinase (PRKA) anchor protein 8-like	Coding	-1	-1.34	1.19
TC12000666.hg.1	3.55	3.17	3.69	3.33	0.0001	0.027			Coding	-1.31	1.1	-1.17
TC07000584.hg.1	4.97	4.93	5.58	4.96	0.0001	0.027	BRI3	brain protein I3	Coding	-1.02	1.53	-1.01
TC07003062.hg.1	10.86	11.9	8.75	11.54	0.0001	0.027			NonCoding	2.05	-4.34	1.6
TC06000624.hg.1	5.24	5.3	6.6	5.32	0.0001	0.027	ENPP4	ectonucleotide pyrophosphatase/phosphodiesterase 4 (putative)	Coding	1.04	2.56	1.05
TC03000669.hg.1	3.67	4.74	3.53	4.05	0.0001	0.027			Coding	2.1	-1.1	1.3
TC01003868.hg.1	12.8	12.8	13.28	12.78	0.0001	0.0271	AIDA	axin interactor, dorsalization associated	Coding	1	1.4	-1.01
TC02003877.hg.1	5.75	5.04	6.88	5.13	0.0001	0.0272	SP140	SP140 nuclear body protein	NonCoding	-1.64	2.18	-1.55
TC15000272.hg.1	10.24	10.55	9.28	10.56	0.0001	0.0272	EIF2AK4	eukaryotic translation initiation factor 2 alpha kinase 4	Coding	1.24	-1.94	1.25
TC10002947.hg.1	7.29	7.14	8.08	6.93	0.0001	0.0273	BORCS7	BLOC-1 related complex subunit 7	Coding	-1.11	1.73	-1.29
TC01002694.hg.1	11.73	11.2	8.86	11.36	0.0001	0.0276	DHCR24	24-dehydrocholesterol reductase	Coding	-1.45	-7.32	-1.29
TC18000487.hg.1	8.04	8.13	10.57	8.13	0.0001	0.0283	PIAS2	protein inhibitor of activated STAT 2	Coding	1.06	5.79	1.06
TC13000668.hg.1	5.11	5.1	5.81	4.87	0.0001	0.0284	DLEU2; MIR15A; MIR16-1	deleted in lymphocytic leukemia 2 (non-protein coding); microRNA 15a; microRNA 16-1	Coding	-1.01	1.62	-1.18
TC07002383.hg.1	11.57	10.45	9.42	10.5	0.0001	0.0284	CRCP	CGRP receptor component	NonCoding	-2.18	-4.45	-2.11
TC11001593.hg.1	5.94	6.74	5.19	7.02	0.0001	0.0284			Coding	1.74	-1.68	2.11
TC14001907.hg.1	6.8	6.58	7.97	6.62	0.0001	0.0284	LINC01296	long intergenic non-protein coding RNA 1296	NonCoding	-1.17	2.25	-1.13
TC08001239.hg.1	4.1	4.8	3.73	4.53	0.0001	0.0284			Coding	1.63	-1.29	1.35
TC16000375.hg.1	4.61	4.61	4.04	5.1	0.0001	0.0285	ITGAX	integrin alpha X	Coding	1	-1.48	1.4
TC16000170.hg.1	7.45	7.33	6.83	7.4	0.0001	0.0289	ERCC4	excision repair cross-complementation group 4	Coding	-1.08	-1.54	-1.04
TC09001475.hg.1	5.65	5.16	4.68	5.16	0.0001	0.0289	SVEP1	sushi, von Willebrand factor type A, EGF and pentraxin domain containing 1	Coding	-1.41	-1.96	-1.41
TC05000197.hg.1	3.93	3.86	4.5	3.84	0.0001	0.0289	NIM1K	NIM1 serine/threonine protein kinase	Coding	-1.05	1.49	-1.06
TC15000635.hg.1	10.61	9.82	8.38	10.36	0.0001	0.0289	PAQR5	progestin and adipoQ receptor family member V	Coding	-1.73	-4.69	-1.18
TC18000461.hg.1	12.91	13.11	14.3	13.02	0.0001	0.0289	TPGS2	tubulin polyglutamylase complex subunit 2	Coding	1.15	2.63	1.08
TC10000262.hg.1	4.56	4.56	5.29	4.54	0.0001	0.0289	LINC00839	long intergenic non-protein coding RNA 839	Coding	1	1.66	-1.01
TC12001385.hg.1	7.12	7.32	6.63	7.4	0.0001	0.0289			Coding	1.15	-1.4	1.22
TC02004481.hg.1	4.49	4.84	3.79	4.77	0.0001	0.0289			NonCoding	1.28	-1.63	1.21
TC02001482.hg.1	11.21	12.77	10.08	11.86	0.0001	0.0289			Coding	2.95	-2.2	1.56
TC02002137.hg.1	3.58	3.35	5.11	3.45	0.0001	0.0289	LONRF2	LON peptidase N-terminal domain and ring finger 2	Coding	-1.17	2.88	-1.1
TC08000071.hg.1	4.33	4.33	4.72	4.21	0.0001	0.029	MSRA	methionine sulfoxide reductase A	Coding	1	1.31	-1.09
TC18000050.hg.1	10.89	12.82	9.91	11.85	0.0001	0.0293			Coding	3.83	-1.97	1.95
TC02001145.hg.1	10.79	9.82	7.78	8.82	0.0001	0.0293			Coding	-1.96	-8.02	-3.91
TC19000382.hg.1	3.87	4	5.13	3.99	0.0001	0.0296	ZNF93	zinc finger protein 93	Coding	1.09	2.4	1.08
TC01000186.hg.1	6.91	6.7	6.2	6.81	0.0001	0.0298	FHAD1	forkhead-associated (FHA) phosphopeptide binding domain 1	Coding	-1.16	-1.64	-1.07
TC01005077.hg.1	5.56	5.34	5.9	5.16	0.0001	0.0298	ZNF678	zinc finger protein 678	NonCoding	-1.17	1.27	-1.32
TC17001520.hg.1	13.46	13.63	11.97	13.88	0.0001	0.0298	ACLY	ATP citrate lyase	Coding	1.13	-2.81	1.34
TC03000053.hg.1	10.78	10.89	11.72	10.87	0.0001	0.0302	BRK1	BRICK1, SCAR/WAVE actin-nucleating complex subunit	Coding	1.08	1.93	1.07
TC08000754.hg.1	5.23	3.66	4.21	3.88	0.0001	0.0302	MIR1206	microRNA 1206	Coding	-2.97	-2.03	-2.54
TC08000729.hg.1	12.43	12.93	9.77	12.99	0.0001	0.0307	SQLE	squalene epoxidase	Coding	1.41	-6.31	1.47
TC03002281.hg.1	8.87	8.71	10.16	8.46	0.0001	0.0311	STAC	SH3 and cysteine rich domain	NonCoding	-1.11	2.44	-1.33
TC06000658.hg.1	11.14	11.54	12.77	11.02	0.0001	0.0311	TMEM14A	transmembrane protein 14A	Coding	1.32	3.08	-1.09
TC03000672.hg.1	4.56	4.82	5.37	4.82	0.0001	0.0312	EEFSEC	eukaryotic elongation factor, selenocysteine-tRNA-specific	Coding	1.2	1.76	1.2
TC12001880.hg.1	8.25	8.61	9.44	8.63	0.0001	0.0312	GNPTAB	N-acetylglucosamine-1-phosphate transferase, alpha and beta subunits	Coding	1.28	2.28	1.3
TC01005809.hg.1	7.16	6.59	7.45	6.49	0.0001	0.0312	HIST2H2BC	histone cluster 2, H2bc (pseudogene)	NonCoding	-1.48	1.23	-1.59
TC15002321.hg.1	6.33	6.57	7.09	6.57	0.0001	0.0312			NonCoding	1.18	1.69	1.18
TC17000796.hg.1	11.38	12.56	6	11.11	0.0002	0.0314	SNORA38B	small nucleolar RNA, H/ACA box 38B	Coding	2.26	-41.65	-1.21
TC03002048.hg.1	15.83	17.39	12.99	16.57	0.0002	0.0314			Coding	2.96	-7.16	1.67
TC03001052.hg.1	11.21	11.56	12.17	11.35	0.0002	0.0314	CCDC50	coiled-coil domain containing 50	Coding	1.28	1.94	1.11
TC03001532.hg.1	8.38	9.36	7.61	10.2	0.0002	0.0314	LRIG1	leucine-rich repeats and immunoglobulin-like domains 1	Coding	1.97	-1.7	3.54
TC09002062.hg.1	10.36	10.38	12.3	10.16	0.0002	0.0314	CTSL	cathepsin L	NonCoding	1.01	3.82	-1.15
TC09001637.hg.1	6.04	5.92	6.67	5.98	0.0002	0.0314	ZDHHC12	zinc finger, DHHC-type containing 12	Coding	-1.09	1.55	-1.04
TC03000823.hg.1	9.37	10.5	8.57	9.94	0.0002	0.0314			Coding	2.19	-1.74	1.49
TC10001025.hg.1	2.98	3.55	3.12	3.19	0.0002	0.0315			Coding	1.48	1.1	1.15
TC09001213.hg.1	4.15	5.29	3.42	4.54	0.0002	0.0316			Coding	2.2	-1.66	1.31
TC19000782.hg.1	4.38	4.08	7.58	4.28	0.0002	0.0316			Coding	-1.23	9.2	-1.07
TC07003105.hg.1	7.83	8.7	6.46	9.43	0.0002	0.0318	CCDC71L	coiled-coil domain containing 71-like	NonCoding	1.83	-2.58	3.05
TC09000318.hg.1	4.66	4.35	4.91	4.32	0.0002	0.0318	FXN	frataxin	Coding	-1.23	1.2	-1.26
TC13000338.hg.1	7.7	8.11	6.92	7.84	0.0002	0.0319			Coding	1.33	-1.72	1.11
TC15001347.hg.1	4.97	4.61	4.04	4.61	0.0002	0.0319	ATP8B4	ATPase, class I, type 8B, member 4	Coding	-1.29	-1.91	-1.29
TC17000973.hg.1	10.86	10.18	9.52	10.16	0.0002	0.0319	CRK	v-crk avian sarcoma virus CT10 oncogene homolog	Coding	-1.6	-2.53	-1.62
TC04000737.hg.1	8.4	9.64	7.65	8.93	0.0002	0.0319			Coding	2.36	-1.68	1.44
TC14001573.hg.1	7.06	6.79	8.18	6.82	0.0002	0.0321	DUXAP10	double homeobox A pseudogene 10	NonCoding	-1.2	2.18	-1.18
TC0X000042.hg.1	10.09	9.23	9.75	9.22	0.0002	0.0321	HCCS	holocytochrome c synthase	Coding	-1.82	-1.27	-1.83
TC16001492.hg.1	3.81	3.86	3.75	4.62	0.0002	0.0321	MIR762HG	MIR762 host gene	NonCoding	1.04	-1.04	1.75
TC21000590.hg.1	3.07	3.74	3.93	3.42	0.0002	0.0322			NonCoding	1.59	1.82	1.28
TC01003123.hg.1	4.55	4.34	5.02	4.4	0.0002	0.0323	LOC728989	phosphodiesterase 4D interacting protein pseudogene	Coding	-1.16	1.39	-1.11
TC12002926.hg.1	3.06	3.56	3.13	3.4	0.0002	0.0331			NonCoding	1.41	1.05	1.26
TC01002023.hg.1	10.07	10.52	8.4	10.3	0.0002	0.0332			Coding	1.37	-3.17	1.17
TC04000866.hg.1	4.78	4.66	4.85	4.2	0.0002	0.0334			Coding	-1.09	1.05	-1.5
TC12001910.hg.1	7.22	8.09	6.73	9.19	0.0002	0.0339	ALDH1L2	aldehyde dehydrogenase 1 family, member L2	Coding	1.83	-1.41	3.91
TC07000942.hg.1	4.95	4.95	5.83	4.9	0.0002	0.0339	TCAF2	TRPM8 channel-associated factor 2	Coding	-1	1.85	-1.03
TC02000078.hg.1	8.72	8.04	6.57	8.19	0.0002	0.0341	LPIN1	lipin 1	Coding	-1.6	-4.46	-1.45
TC18000235.hg.1	3.86	4.12	6.45	4.03	0.0002	0.0341	CDH7	cadherin 7, type 2	Coding	1.2	6.03	1.13
TC06002006.hg.1	17.26	18.87	16.31	18.42	0.0002	0.0343			Coding	3.05	-1.93	2.23
TC14001596.hg.1	3.49	3.11	3.03	2.83	0.0002	0.0343			NonCoding	-1.3	-1.37	-1.58
TC07000121.hg.1	3.39	3.42	4.11	3.19	0.0002	0.0343			Coding	1.03	1.65	-1.15
TC07003059.hg.1	13.81	13.54	10.12	13.6	0.0002	0.0343	CYP51A1	cytochrome P450, family 51, subfamily A, polypeptide 1	NonCoding	-1.21	-12.91	-1.16
TC10000909.hg.1	10.52	10.55	9.14	10.94	0.0002	0.0348	ZRANB1	zinc finger, RAN-binding domain containing 1	Coding	1.02	-2.6	1.34
TC05000245.hg.1	5.05	4.83	5.25	4.69	0.0002	0.0351	SETD9	SET domain containing 9	Coding	-1.16	1.15	-1.28
TC01001306.hg.1	8.11	8.35	9.19	8.41	0.0002	0.0358	SYT11	synaptotagmin XI	Coding	1.18	2.11	1.23
TC01003207.hg.1	8.22	7.93	9.26	7.87	0.0002	0.0361	ENSA	endosulfine alpha	Coding	-1.22	2.06	-1.27
TC02004715.hg.1	5.47	5.44	6.21	5.54	0.0002	0.0362			NonCoding	-1.03	1.66	1.05
TC05002754.hg.1	3.16	3.18	4.08	3.14	0.0002	0.0367			NonCoding	1.01	1.89	-1.02
TC16001033.hg.1	5.42	5.98	4.47	5.52	0.0002	0.0367			Coding	1.47	-1.93	1.07
TC14000307.hg.1	4.5	4.53	5.06	4.57	0.0002	0.0367	GPR137C	G protein-coupled receptor 137C	Coding	1.02	1.47	1.05
TC01000572.hg.1	6.29	5.4	5.93	5.44	0.0002	0.0374	TOE1	target of EGR1, member 1 (nuclear)	Coding	-1.85	-1.28	-1.8
TC18000116.hg.1	3.47	3.5	4.65	3.37	0.0002	0.0375			Coding	1.02	2.26	-1.07
TC04001372.hg.1	5.48	5.64	4.24	6.02	0.0002	0.0375	PPM1K	protein phosphatase, Mg2+/Mn2+ dependent, 1K	Coding	1.12	-2.35	1.45
TC17000065.hg.1	9.99	9.22	9.24	9.07	0.0002	0.0375	RABEP1	rabaptin, RAB GTPase binding effector protein 1	Coding	-1.7	-1.68	-1.9
TC19001148.hg.1	4.45	4.26	5.02	4.34	0.0002	0.0375	ZNF426	zinc finger protein 426	Coding	-1.14	1.48	-1.08
TC01002654.hg.1	12.78	11.21	8.42	11.87	0.0002	0.0378	RAB3B	RAB3B, member RAS oncogene family	Coding	-2.97	-20.57	-1.88
TC05000152.hg.1	17.24	18.93	16.36	18.47	0.0002	0.0378			Coding	3.24	-1.83	2.35
TC03001849.hg.1	7.69	7.68	7.24	7.7	0.0002	0.038	TFDP2	transcription factor Dp-2 (E2F dimerization partner 2)	Coding	-1.01	-1.36	1.01
TC15001219.hg.1	3.45	3.44	3.88	3.32	0.0002	0.038			Coding	-1	1.35	-1.09
TC11000182.hg.1	5.91	6.87	7.76	6.32	0.0002	0.038	ADM	adrenomedullin	Coding	1.94	3.6	1.33
TC12000275.hg.1	8.18	8.83	7.12	8.61	0.0002	0.038			Coding	1.58	-2.08	1.34
TC08002267.hg.1	6.44	5.63	6.02	5.41	0.0002	0.0382	INTS9	integrator complex subunit 9	NonCoding	-1.75	-1.34	-2.05
TC09000499.hg.1	5.74	5.81	4.9	6.89	0.0002	0.0383	COL15A1	collagen, type XV, alpha 1	Coding	1.05	-1.79	2.22
TC16000157.hg.1	8.78	8.01	8.05	7.84	0.0002	0.0384	NUBP1	nucleotide binding protein 1	Coding	-1.71	-1.66	-1.92
TC15002636.hg.1	3.63	3.53	3.98	3.36	0.0002	0.0385			NonCoding	-1.07	1.28	-1.2
TC15002578.hg.1	5.87	4.36	4.48	4.31	0.0002	0.0385			NonCoding	-2.84	-2.61	-2.93
TC14000857.hg.1	6.62	6.27	7.54	6.35	0.0002	0.0385	LINC01296; DUXAP10; DUXAP8	long intergenic non-protein coding RNA 1296; double homeobox A pseudogene 10; double homeobox A pseudogene 8	Coding	-1.27	1.88	-1.21
TC03000586.hg.1	7.21	6.41	6.27	6.41	0.0002	0.0388	QTRTD1	queuine tRNA-ribosyltransferase domain containing 1	Coding	-1.74	-1.92	-1.74
TC13000717.hg.1	4.22	4.3	4.66	4.25	0.0002	0.039	PCDH9	protocadherin 9	Coding	1.06	1.36	1.02
TC17001343.hg.1	3.54	3.96	3.4	3.61	0.0002	0.039			Coding	1.34	-1.11	1.05
TC14000026.hg.1	6.46	6.22	7.26	6.33	0.0002	0.039	DUXAP10; LINC01296	double homeobox A pseudogene 10; long intergenic non-protein coding RNA 1296	Coding	-1.18	1.74	-1.1
TC12001522.hg.1	3.33	3.33	3.76	3.33	0.0002	0.039	KRT75	keratin 75, type II	Coding	-1	1.34	-1
TC11000172.hg.1	16.94	18.03	13.69	17.06	0.0002	0.039	SNORA23	small nucleolar RNA, H/ACA box 23	Coding	2.13	-9.57	1.08
TC01000181.hg.1	8.08	9.59	8.19	10.44	0.0002	0.0392	PDPN	podoplanin	Coding	2.83	1.08	5.11
TC06001217.hg.1	7.04	6.97	7.52	6.87	0.0002	0.0396	SERPINB1	serpin peptidase inhibitor, clade B (ovalbumin), member 1	Coding	-1.06	1.4	-1.13
TC19002636.hg.1	5.76	6.05	6.3	6.06	0.0002	0.0396	BCKDHA	branched chain keto acid dehydrogenase E1, alpha polypeptide	Coding	1.23	1.46	1.23
TC12000929.hg.1	4.54	5.12	4.01	4.68	0.0002	0.0399			Coding	1.49	-1.44	1.1
TC05001664.hg.1	11.41	11.76	11.2	12.04	0.0002	0.0399	PJA2	praja ring finger 2, E3 ubiquitin protein ligase	Coding	1.28	-1.16	1.55
TC12000672.hg.1	7.34	7.54	6.26	7.42	0.0002	0.0402	ACSS3	acyl-CoA synthetase short-chain family member 3	Coding	1.15	-2.12	1.06
TC01000541.hg.1	3.76	4.3	3.11	3.77	0.0002	0.0402			Coding	1.46	-1.56	1.01
TC10000648.hg.1	8.08	7.47	8.98	7.27	0.0002	0.0402	RPP30	ribonuclease P/MRP 30kDa subunit	Coding	-1.52	1.88	-1.75
TC09001628.hg.1	6.52	6.77	6.28	7.13	0.0002	0.0402	GOLGA2	golgin A2	Coding	1.19	-1.18	1.53
TC02005009.hg.1	5.61	5.41	6.08	5.25	0.0002	0.0403	SP140	SP140 nuclear body protein	Coding	-1.15	1.38	-1.29
TC15002548.hg.1	5.47	5.25	4.68	5.83	0.0002	0.0403	PYGO1	pygopus family PHD finger 1	NonCoding	-1.17	-1.73	1.29
TC01001443.hg.1	5.79	5.65	6.78	5.72	0.0002	0.0405	MGST3	microsomal glutathione S-transferase 3	Coding	-1.1	1.99	-1.05
TC02002649.hg.1	7.51	9.16	6.05	9.76	0.0002	0.0405	RFTN2	raftlin family member 2	Coding	3.15	-2.75	4.78
TC07003171.hg.1	9	7.11	9.34	6.93	0.0002	0.0405			NonCoding	-3.7	1.27	-4.19
TC15001583.hg.1	5	5.67	4.72	5.92	0.0002	0.0405	LCTL	lactase-like	Coding	1.59	-1.22	1.89
TC08000538.hg.1	9.6	10.02	9.18	10.06	0.0002	0.0407	WWP1	WW domain containing E3 ubiquitin protein ligase 1	Coding	1.33	-1.34	1.37
TC07001868.hg.1	8.35	6.71	8.79	6.36	0.0002	0.0407	LINC-PINT	long intergenic non-protein coding RNA, p53 induced transcript	Coding	-3.11	1.36	-3.96
TC05001763.hg.1	7.74	8.83	8.22	8.98	0.0002	0.0407	P4HA2	prolyl 4-hydroxylase, alpha polypeptide II	Coding	2.12	1.4	2.36
TC19002540.hg.1	7.15	7.21	9.45	7.22	0.0002	0.0407	GYS1	glycogen synthase 1 (muscle)	NonCoding	1.04	4.91	1.04
TC09000551.hg.1	4.96	4.29	3.73	4.17	0.0002	0.0409			Coding	-1.59	-2.35	-1.72
TC08001215.hg.1	7.35	7.49	7.9	7.3	0.0002	0.0409	ATP6V1H	ATPase, H+ transporting, lysosomal 50/57kDa, V1 subunit H	Coding	1.1	1.47	-1.03
TC01001414.hg.1	10.13	9.84	11.54	9.87	0.0002	0.0412	ATF6	activating transcription factor 6	Coding	-1.22	2.67	-1.19
TC05000359.hg.1	12.01	12.43	13.79	12.24	0.0003	0.0414	HEXB	hexosaminidase B (beta polypeptide)	Coding	1.33	3.44	1.17
TC07003174.hg.1	5.79	4.83	5.61	4.87	0.0003	0.0417			NonCoding	-1.94	-1.13	-1.9
TC11000326.hg.1	5.02	5.42	4.72	4.97	0.0003	0.0417			Coding	1.32	-1.23	-1.03
TC09001639.hg.1	5.71	5.43	5.69	5.39	0.0003	0.0417	C9orf114	chromosome 9 open reading frame 114	Coding	-1.21	-1.01	-1.24
TC0X002282.hg.1	3.77	3.1	3.56	3.24	0.0003	0.0417	MAGEA1	MAGE family member A1	NonCoding	-1.58	-1.15	-1.44
TC22001473.hg.1	6.51	6.43	7.38	6.12	0.0003	0.0417	SMDT1	single-pass membrane protein with aspartate-rich tail 1	Coding	-1.05	1.83	-1.31
TC11003334.hg.1	9.79	9.02	9.52	9.08	0.0003	0.0417	RDX	radixin	NonCoding	-1.71	-1.21	-1.64
TC09002209.hg.1	9.49	10.5	9.02	11.63	0.0003	0.0417	PAPPA	pregnancy-associated plasma protein A, pappalysin 1	NonCoding	2.01	-1.39	4.39
TC15002681.hg.1	5.86	5.89	6.38	5.91	0.0003	0.0417			NonCoding	1.02	1.44	1.03
TC01002669.hg.1	8.63	8.63	7.55	9.03	0.0003	0.0417	LRP8	LDL receptor related protein 8	Coding	-1	-2.11	1.32
TC19000795.hg.1	6.82	6.36	7.17	6.09	0.0003	0.0417	ZNF480	zinc finger protein 480	Coding	-1.38	1.27	-1.66
TC17002260.hg.1	9.71	8.74	9.71	8.63	0.0003	0.0417	ATP5G1	ATP synthase, H+ transporting, mitochondrial Fo complex subunit C1 (subunit 9)	NonCoding	-1.96	1	-2.12
TC01001090.hg.1	9.72	11.32	11.96	10.87	0.0003	0.0417	TXNIP	thioredoxin interacting protein	Coding	3.05	4.74	2.22
TC12000140.hg.1	4.4	4.92	5.57	4.76	0.0003	0.0417			Coding	1.43	2.24	1.28
TC19001177.hg.1	6.16	6.18	6.88	6.2	0.0003	0.0417	SPC24	SPC24, NDC80 kinetochore complex component	Coding	1.02	1.65	1.03
TC02000104.hg.1	5.41	5.59	4.81	5.92	0.0003	0.0417	VSNL1	visinin like 1	Coding	1.14	-1.52	1.42
TC20000316.hg.1	10.5	10.23	11.2	10.04	0.0003	0.0417	SRSF6	serine/arginine-rich splicing factor 6	Coding	-1.21	1.62	-1.38
TC12001863.hg.1	5.96	7.01	5.2	6.49	0.0003	0.0417			Coding	2.06	-1.7	1.44
TC02004689.hg.1	6.16	6.26	5.46	6.72	0.0003	0.0417	METTL8	methyltransferase like 8	NonCoding	1.07	-1.63	1.47
TC06001881.hg.1	10.69	11.35	11.39	11.38	0.0003	0.0417	TMEM30A	transmembrane protein 30A	Coding	1.58	1.62	1.6
TC19000320.hg.1	9.26	8.98	9.72	9.16	0.0003	0.0418	AP1M1	adaptor-related protein complex 1, mu 1 subunit	Coding	-1.22	1.37	-1.08
TC03000374.hg.1	8.47	8.47	8.03	8.65	0.0003	0.0422	SLMAP	sarcolemma associated protein	Coding	1	-1.36	1.13
TC01002693.hg.1	5.71	5.45	3.91	5.76	0.0003	0.0422	RP11-67L3.6		Coding	-1.2	-3.48	1.04
TC02002405.hg.1	3.91	4.41	3.85	3.62	0.0003	0.0424			Coding	1.42	-1.04	-1.22
TC05002971.hg.1	6.81	5.84	6.23	6.2	0.0003	0.0427			NonCoding	-1.96	-1.49	-1.53
TC01005067.hg.1	10.83	11.35	12.45	11.43	0.0003	0.0427	H3F3AP4	H3 histone, family 3A, pseudogene 4	NonCoding	1.43	3.06	1.52
TC04002948.hg.1	5.88	6.23	7.01	6.02	0.0003	0.0432	MGARP	mitochondria localized glutamic acid rich protein	Coding	1.28	2.19	1.1
TC07000386.hg.1	6.12	6.12	6.94	6.12	0.0003	0.0435	ZNF138	zinc finger protein 138	Coding	-1	1.77	-1
TC0X001624.hg.1	12.59	14.17	10.3	14.14	0.0003	0.0435	SAT1	spermidine/spermine N1-acetyltransferase 1	NonCoding	2.99	-4.9	2.93
TC18000210.hg.1	7.3	7.31	8.79	6.96	0.0003	0.0435	SEC11C	SEC11 homolog C, signal peptidase complex subunit	Coding	1.01	2.8	-1.27
TC18000090.hg.1	9.29	9.93	8.59	9.99	0.0003	0.0437	MIB1	mindbomb E3 ubiquitin protein ligase 1	Coding	1.55	-1.63	1.62
TC0X001828.hg.1	7.26	6.75	5.95	6.7	0.0003	0.0437			NonCoding	-1.43	-2.49	-1.48
TC11002276.hg.1	5.68	6.3	5.06	5.7	0.0003	0.0437			Coding	1.53	-1.54	1.01
TC02003411.hg.1	5.58	6.04	8.56	6.77	0.0003	0.0437			NonCoding	1.37	7.89	2.27
TC0X002226.hg.1	13.64	14.56	13.05	14.47	0.0003	0.0437	SMARCA1	SWI/SNF related, matrix associated, actin dependent regulator of chromatin, subfamily a, member 1	NonCoding	1.9	-1.5	1.79
TC04000472.hg.1	9.03	8.48	8.05	8.51	0.0003	0.0438	NUDT9	nudix hydrolase 9	Coding	-1.46	-1.96	-1.43
TC01003484.hg.1	6.92	7.21	8.54	7.2	0.0003	0.0438	MPC2	mitochondrial pyruvate carrier 2	Coding	1.22	3.08	1.21
TC15001576.hg.1	9.48	7.72	8.51	7.53	0.0003	0.044	TIPIN	TIMELESS interacting protein	Coding	-3.38	-1.96	-3.86
TC15000858.hg.1	5.19	5.46	5.78	5.48	0.0003	0.0445	SEMA4B	sema domain, immunoglobulin domain (Ig), transmembrane domain (TM) and short cytoplasmic domain, (semaphorin) 4B	Coding	1.2	1.5	1.22
TC17001353.hg.1	8.12	8.98	7.24	9.91	0.0003	0.0445	MYO1D	myosin ID	Coding	1.82	-1.85	3.46
TC08000697.hg.1	5.74	5.01	5.81	4.76	0.0003	0.0445	NOV	nephroblastoma overexpressed	Coding	-1.65	1.05	-1.97
TC15001696.hg.1	6.73	5.89	6.97	5.82	0.0003	0.045			Coding	-1.78	1.19	-1.87
TC07001355.hg.1	5.91	5.66	10.47	5.56	0.0003	0.0452	IGFBP3	insulin like growth factor binding protein 3	Coding	-1.19	23.56	-1.27
TC12002980.hg.1	5.09	5.19	4.42	5.19	0.0003	0.0452	PPFIA2	protein tyrosine phosphatase, receptor type, f polypeptide (PTPRF), interacting protein (liprin), alpha 2	NonCoding	1.07	-1.6	1.07
TC11002271.hg.1	6.36	7.46	5.5	6.69	0.0003	0.0452			Coding	2.14	-1.82	1.25
TC02004973.hg.1	2.71	2.63	2.29	2.35	0.0003	0.0452	IGKV2D-40	immunoglobulin kappa variable 2D-40	Coding	-1.06	-1.34	-1.29
TC01005948.hg.1	6.06	6.07	6.56	5.77	0.0003	0.0455	MRPS14	mitochondrial ribosomal protein S14	NonCoding	1.01	1.41	-1.23
TC06001387.hg.1	15.55	13.46	14.76	13.15	0.0003	0.046	HIST1H2BK	histone cluster 1, H2bk	Coding	-4.25	-1.73	-5.27
TC09002783.hg.1	6.16	5.9	6.48	5.89	0.0003	0.046	STRBP	spermatid perinuclear RNA binding protein	NonCoding	-1.19	1.25	-1.2
TC02003666.hg.1	3.42	5.14	4.31	4.32	0.0003	0.0461	CSRNP3	cysteine-serine-rich nuclear protein 3	NonCoding	3.29	1.86	1.87
TC06001052.hg.1	8.87	8.87	9.78	8.45	0.0003	0.0461	PEX3	peroxisomal biogenesis factor 3	Coding	1	1.88	-1.34
TC14001189.hg.1	5.9	6.07	5.85	6.2	0.0003	0.0461	SIX4	SIX homeobox 4	Coding	1.13	-1.03	1.23
TC13000963.hg.1	7.38	7.42	6.87	7.36	0.0003	0.0461	NUS1P3	NUS1 dehydrodolichyl diphosphate synthase subunit pseudogene 3	NonCoding	1.03	-1.42	-1.02
TC17002374.hg.1	11.71	10.51	10.82	10.82	0.0003	0.0461	SNHG16	small nucleolar RNA host gene 16	NonCoding	-2.3	-1.85	-1.86
TC01003177.hg.1	5.35	5.21	7.17	5.03	0.0003	0.0467			Coding	-1.11	3.52	-1.25
TC19001103.hg.1	9.74	10.24	6.48	10.69	0.0003	0.0467	C3	complement component 3	Coding	1.41	-9.61	1.93
TC14002133.hg.1	14.69	15.3	15.58	15.13	0.0003	0.0467	IFI27L2	interferon, alpha-inducible protein 27-like 2	NonCoding	1.53	1.85	1.35
TC0X001353.hg.1	12.46	13.33	11.98	13.29	0.0003	0.0467	SMARCA1	SWI/SNF related, matrix associated, actin dependent regulator of chromatin, subfamily a, member 1	Coding	1.83	-1.4	1.78
TC10000185.hg.1	7.6	6.39	7.81	6.34	0.0003	0.0467	PDSS1	prenyl (decaprenyl) diphosphate synthase, subunit 1	Coding	-2.33	1.16	-2.41
TC01001534.hg.1	4.35	4.56	4.42	5.19	0.0003	0.0468	PAPPA2	pappalysin 2	Coding	1.15	1.05	1.78
TC04002625.hg.1	6.23	6.02	7.96	5.34	0.0003	0.0469	ABCG2	ATP binding cassette subfamily G member 2 (Junior blood group)	NonCoding	-1.15	3.33	-1.85
TC02002361.hg.1	19.52	19.91	19.67	19.97	0.0003	0.0469			Coding	1.31	1.11	1.36
TC05001407.hg.1	3.95	3.14	3.17	3.11	0.0003	0.0469			Coding	-1.75	-1.72	-1.79
TC01000481.hg.1	3.36	3.24	3.57	3.05	0.0003	0.0469			Coding	-1.09	1.16	-1.23
TC03002330.hg.1	7.11	6.65	6.06	6.69	0.0003	0.0471	ARIH2	ariadne RBR E3 ubiquitin protein ligase 2	NonCoding	-1.37	-2.07	-1.34
TC11003427.hg.1	3.1	2.77	2.67	2.77	0.0003	0.0471	MIR4697HG	MIR4697 host gene	NonCoding	-1.26	-1.35	-1.26
TC20000985.hg.1	5.31	6.02	5.86	7.67	0.0003	0.0471	APCDD1L	adenomatosis polyposis coli down-regulated 1-like	Coding	1.64	1.47	5.13
TC01001520.hg.1	4.9	5.37	4.17	4.99	0.0003	0.0472			Coding	1.39	-1.66	1.06
TC10000158.hg.1	3.86	3.28	3.29	3.29	0.0003	0.0472			Coding	-1.49	-1.48	-1.48
TC01005772.hg.1	8.25	7.66	9.87	7.39	0.0003	0.0472	LOC653513	phosphodiesterase 4D interacting protein-like	NonCoding	-1.5	3.08	-1.82
TC0X000218.hg.1	3.29	3.72	2.98	3.3	0.0003	0.0472			Coding	1.34	-1.25	1.01
TC15000542.hg.1	3.41	3.42	3.96	3.52	0.0003	0.0473			Coding	1.01	1.47	1.08
TC01003108.hg.1	6.53	7.01	7.55	6.95	0.0003	0.0474	POLR3GL	polymerase (RNA) III (DNA directed) polypeptide G (32kD)-like	Coding	1.39	2.03	1.33
TC03001797.hg.1	4.96	5.46	4.64	5.02	0.0003	0.0475			Coding	1.41	-1.25	1.04
TC04002693.hg.1	4.98	5.12	5.95	5.04	0.0003	0.0475	PDE5A	phosphodiesterase 5A, cGMP-specific	NonCoding	1.1	1.95	1.04
TC19001584.hg.1	3.61	3.61	4.06	3.61	0.0003	0.0475	PSG9	pregnancy specific beta-1-glycoprotein 9	Coding	-1	1.36	1
TC05000517.hg.1	10.58	10.49	10.97	10.3	0.0003	0.0477	SLC25A46	solute carrier family 25, member 46	Coding	-1.06	1.32	-1.21
TC12003215.hg.1	6.28	6.37	5.87	6.83	0.0003	0.0477	PAN2	PAN2 poly(A) specific ribonuclease subunit	Coding	1.06	-1.33	1.46
TC06001976.hg.1	11.26	10.72	8.51	11.68	0.0003	0.0477	BVES	blood vessel epicardial substance	Coding	-1.45	-6.73	1.34
TC17000633.hg.1	7.75	6.73	7.61	6.59	0.0003	0.0477	ATP5G1	ATP synthase, H+ transporting, mitochondrial Fo complex subunit C1 (subunit 9)	Coding	-2.03	-1.1	-2.23
TC20000256.hg.1	5.16	5.52	6.29	5.57	0.0003	0.0477	SPAG4	sperm associated antigen 4	Coding	1.28	2.19	1.33
TC19002008.hg.1	3.51	3.17	3.06	3.2	0.0003	0.0477			NonCoding	-1.27	-1.37	-1.24
TC01001421.hg.1	9.69	9.7	10.13	9.46	0.0003	0.0477	UHMK1	U2AF homology motif (UHM) kinase 1	Coding	1.01	1.36	-1.17
TC06002269.hg.1	6.98	7.2	5.93	7.62	0.0003	0.0477	RSPH3	radial spoke 3 homolog (Chlamydomonas)	Coding	1.17	-2.07	1.56
TC19001121.hg.1	3.67	4.32	3.01	3.85	0.0004	0.0481			Coding	1.57	-1.58	1.13
TC20000436.hg.1	3.75	3.82	4.13	3.68	0.0004	0.0481	TFAP2C	transcription factor AP-2 gamma (activating enhancer binding protein 2 gamma)	Coding	1.05	1.31	-1.04
TC09000029.hg.1	6.97	6.92	9.59	7.06	0.0004	0.0481	SLC1A1	solute carrier family 1 (neuronal/epithelial high affinity glutamate transporter, system Xag), member 1	Coding	-1.03	6.16	1.07
TC08000340.hg.1	4.02	4.82	3.56	3.83	0.0004	0.0481			Coding	1.74	-1.38	-1.14
TC02004433.hg.1	3.68	3.41	4.85	3.53	0.0004	0.0481			NonCoding	-1.2	2.25	-1.11
TC13000735.hg.1	5.34	5.2	3.48	4.96	0.0004	0.0482			Coding	-1.1	-3.63	-1.3
TC01002478.hg.1	7.02	7.02	6.36	7.44	0.0004	0.0483	RNF19B	ring finger protein 19B	Coding	-1	-1.58	1.34
TC03001719.hg.1	3.84	3.26	3.26	3.26	0.0004	0.0486	MUC13	mucin 13, cell surface associated	Coding	-1.49	-1.49	-1.49
TC20000072.hg.1	7.67	7.66	6.1	7.66	0.0004	0.0486	PLCB1	phospholipase C, beta 1 (phosphoinositide-specific)	Coding	-1	-2.97	-1
TC20001298.hg.1	3.7	3.2	3.13	3.06	0.0004	0.0486			NonCoding	-1.41	-1.48	-1.55
TC07002046.hg.1	7.06	8.22	6.09	7.18	0.0004	0.0486			Coding	2.23	-1.96	1.09
TC14001862.hg.1	3.38	3.43	3.83	3.43	0.0004	0.0489	MEG8	maternally expressed 8 (non-protein coding)	NonCoding	1.03	1.36	1.03
TC07002574.hg.1	5.88	4.69	5.79	5.87	0.0004	0.0489			NonCoding	-2.29	-1.07	-1
TC14001852.hg.1	8.06	7.41	6.14	7.85	0.0004	0.0491	YY1	YY1 transcription factor	NonCoding	-1.57	-3.79	-1.16
TC05002236.hg.1	3.26	2.79	2.93	2.81	0.0004	0.0491			NonCoding	-1.38	-1.25	-1.36
TC09000401.hg.1	3.77	3.98	4.61	4.1	0.0004	0.0491	CTSL3P	cathepsin L family member 3, pseudogene	Coding	1.16	1.79	1.26
TC11002405.hg.1	2.83	3.44	3.58	3.47	0.0004	0.0491	OR8D2	olfactory receptor, family 8, subfamily D, member 2 (gene/pseudogene)	Coding	1.52	1.68	1.56
TC15001212.hg.1	4.05	4.41	5.51	4.35	0.0004	0.0491			Coding	1.28	2.75	1.23
TC0Y000053.hg.1	6.75	6.97	5.39	7.04	0.0004	0.0491	DDX3Y	DEAD (Asp-Glu-Ala-Asp) box helicase 3, Y-linked	Coding	1.17	-2.56	1.23
TC12003055.hg.1	7.13	8.37	6.6	9.31	0.0004	0.0491	ALDH1L2	aldehyde dehydrogenase 1 family, member L2	NonCoding	2.37	-1.44	4.55
TC16001474.hg.1	9.06	8.36	8.3	8.26	0.0004	0.0491	RRN3P2	RRN3 homolog, RNA polymerase I transcription factor pseudogene 2	NonCoding	-1.62	-1.69	-1.74
TC16000187.hg.1	7.43	6.85	6.19	6.96	0.0004	0.0491			Coding	-1.5	-2.36	-1.39
TC16000204.hg.1	7.43	6.85	6.19	6.96	0.0004	0.0491			Coding	-1.5	-2.36	-1.39
TC16000888.hg.1	7.43	6.85	6.19	6.96	0.0004	0.0491			Coding	-1.5	-2.36	-1.39
TC16000903.hg.1	7.43	6.85	6.19	6.96	0.0004	0.0491			Coding	-1.5	-2.36	-1.39
TC05000262.hg.1	11.14	9.63	7.79	10.08	0.0004	0.0491	ZSWIM6	zinc finger, SWIM-type containing 6	Coding	-2.83	-10.19	-2.07
TC07001869.hg.1	6.87	5.52	7.8	5.1	0.0004	0.0492	MIR29A	microRNA 29a	Coding	-2.55	1.9	-3.41
TC09000457.hg.1	4.62	4.09	4.04	4.07	0.0004	0.0492	MIRLET7F1	microRNA let-7f-1	Coding	-1.45	-1.5	-1.47
TC06000863.hg.1	2.96	3.43	2.92	3.17	0.0004	0.0493			Coding	1.39	-1.03	1.16
TC09000613.hg.1	9.07	7.74	7.98	7.54	0.0004	0.0493	MRRF	mitochondrial ribosome recycling factor	Coding	-2.51	-2.13	-2.88
TC17000349.hg.1	11.76	12.14	10.75	12.69	0.0004	0.0494	CPD	carboxypeptidase D	Coding	1.3	-2.01	1.9
TC11000355.hg.1	3.37	3.78	4.84	3.64	0.0004	0.0497			Coding	1.33	2.77	1.21
TC10000773.hg.1	6.72	6.12	6.12	6.12	0.0004	0.0497	PDCD11	programmed cell death 11	Coding	-1.51	-1.51	-1.51
TC03000131.hg.1	4.22	3.97	6.4	4.21	0.0004	0.0497	RARB	retinoic acid receptor, beta	Coding	-1.19	4.54	-1
TC03003025.hg.1	10.54	9.56	7.06	9.87	0.0004	0.0497			NonCoding	-1.98	-11.19	-1.6
TC10000912.hg.1	8.33	7.74	8.21	7.59	0.0004	0.0497	EDRF1	erythroid differentiation regulatory factor 1	Coding	-1.51	-1.09	-1.67
TC12003125.hg.1	4.88	4.37	4.55	4.1	0.0004	0.0497	NRAV	negative regulator of antiviral response (non-protein coding)	NonCoding	-1.43	-1.26	-1.72
TC01006075.hg.1	4.44	4.61	5.28	4.78	0.0004	0.0497	PLXNA2	plexin A2	NonCoding	1.13	1.79	1.27
TC15002179.hg.1	19.07	19.87	19.83	19.89	0.0004	0.0507	B2M	beta-2-microglobulin	NonCoding	1.74	1.69	1.77
TC02000705.hg.1	7.24	8.47	7.51	9.46	0.0004	0.0507	ZC3H6	zinc finger CCCH-type containing 6	Coding	2.35	1.2	4.65
TC11003438.hg.1	8.24	8.25	7.74	8.5	0.0004	0.0511	FADS1; MIR1908	fatty acid desaturase 1; microRNA 1908	Coding	1	-1.42	1.2
TC05001962.hg.1	5.35	6.14	4.75	5.55	0.0004	0.0514			Coding	1.73	-1.51	1.15
TC12001331.hg.1	9.52	9.51	9.98	9.43	0.0004	0.0516	TM7SF3	transmembrane 7 superfamily member 3	Coding	-1.01	1.37	-1.06
TC0X001720.hg.1	9.31	9.58	8.05	9.9	0.0004	0.0518	MAGED2	MAGE family member D2	NonCoding	1.2	-2.4	1.5
TC03000631.hg.1	7.9	7.73	9.24	7.72	0.0004	0.0519	FAM162A	family with sequence similarity 162, member A	Coding	-1.12	2.54	-1.13
TC0Y000052.hg.1	4.9	5.28	4.23	5.55	0.0004	0.0523	USP9Y	ubiquitin specific peptidase 9, Y-linked	Coding	1.3	-1.59	1.57
TC03002261.hg.1	5.74	5.8	6.65	5.71	0.0004	0.0523	CMC1	C-x(9)-C motif containing 1	NonCoding	1.04	1.87	-1.02
TC16000569.hg.1	10.99	10.13	10	9.84	0.0004	0.0526	CYB5B	cytochrome b5 type B (outer mitochondrial membrane)	Coding	-1.81	-1.99	-2.22
TC15000616.hg.1	3.2	3.28	3.56	3.28	0.0004	0.0526	SMAD6	SMAD family member 6	Coding	1.06	1.28	1.06
TC09002260.hg.1	4.55	4.43	6.24	4.15	0.0004	0.0526			NonCoding	-1.09	3.22	-1.33
TC01006304.hg.1	7.24	6.79	8.33	6.85	0.0004	0.0526	GBA	glucosidase, beta, acid	Coding	-1.36	2.14	-1.31
TC06001993.hg.1	8.84	8.83	9.82	9.02	0.0004	0.0526	OSTM1	osteopetrosis associated transmembrane protein 1	Coding	-1.01	1.96	1.13
TC05001619.hg.1	5.74	6.36	4.53	5.71	0.0004	0.0526			Coding	1.53	-2.31	-1.02
TC16000640.hg.1	5.99	6.17	5.91	6.94	0.0004	0.0526	CMIP	c-Maf inducing protein	Coding	1.13	-1.06	1.93
TC16001256.hg.1	6.57	6.29	6.81	6.36	0.0004	0.0527	TXNL4B	thioredoxin-like 4B	Coding	-1.21	1.18	-1.15
TC14000165.hg.1	5.87	5.56	5.13	5.6	0.0004	0.0527	GMPR2	guanosine monophosphate reductase 2	Coding	-1.24	-1.67	-1.2
TC0X000443.hg.1	5.29	5.68	4.54	5.39	0.0004	0.0527			Coding	1.31	-1.68	1.08
TC06001941.hg.1	6.23	6.22	7.74	6.16	0.0004	0.0527	RRAGD	Ras-related GTP binding D	Coding	-1.01	2.85	-1.05
TC17000039.hg.1	5.16	5.6	3.96	5.23	0.0004	0.0529			Coding	1.35	-2.3	1.04
TC0X000890.hg.1	3.88	3.87	4.33	3.51	0.0004	0.0529	NHS-AS1	NHS antisense RNA 1	Coding	-1	1.36	-1.29
TC04000089.hg.1	5.92	7.15	4.94	6.22	0.0004	0.0529			Coding	2.34	-1.98	1.22
TC10000401.hg.1	4.8	3.88	4.14	3.67	0.0004	0.0529	MYPN	myopalladin	Coding	-1.89	-1.59	-2.2
TC02002558.hg.1	5.94	6.01	6.9	6.13	0.0004	0.0533	LINC01116	long intergenic non-protein coding RNA 1116	Coding	1.05	1.94	1.14
TC18000100.hg.1	9.23	8.94	10.46	8.77	0.0004	0.0533	RIOK3	RIO kinase 3	Coding	-1.22	2.36	-1.37
TC06000642.hg.1	6.31	6.05	7.36	5.65	0.0004	0.0534	C6orf141	chromosome 6 open reading frame 141	Coding	-1.2	2.07	-1.59
TC14001364.hg.1	3.4	3.34	4.64	3.34	0.0004	0.0535	DIO2	deiodinase, iodothyronine, type II	Coding	-1.04	2.36	-1.04
TC03002360.hg.1	8.4	7.44	7.75	7.21	0.0004	0.0536			NonCoding	-1.95	-1.56	-2.27
TC02001623.hg.1	10.26	12.2	9.33	10.99	0.0004	0.0536			Coding	3.85	-1.91	1.66
TC07003382.hg.1	7.6	7.14	7.22	7.22	0.0004	0.0539	C7orf49	chromosome 7 open reading frame 49	Coding	-1.38	-1.3	-1.3
TC04000278.hg.1	10.98	10.67	10.22	10.77	0.0004	0.054	SLAIN2	SLAIN motif family member 2	Coding	-1.24	-1.7	-1.16
TC01004040.hg.1	8.05	8.31	7.5	8.63	0.0005	0.054	AKT3	v-akt murine thymoma viral oncogene homolog 3	Coding	1.19	-1.47	1.49
TC09002895.hg.1	5.85	5.71	6.64	5.59	0.0005	0.0542	ISCA1	iron-sulfur cluster assembly 1	Coding	-1.1	1.73	-1.2
TC09001025.hg.1	7.72	6.84	6.65	7.24	0.0005	0.0545	UBAP2; SNORD121B	ubiquitin associated protein 2; small nucleolar RNA, C/D box 121B	Coding	-1.84	-2.11	-1.4
TC19001475.hg.1	3.11	3.13	3.44	3.17	0.0005	0.0547	ZNF850	zinc finger protein 850	Coding	1.02	1.26	1.05
TC03000390.hg.1	9.82	11.01	8.24	10.48	0.0005	0.0548			Coding	2.28	-2.99	1.58
TC20000372.hg.1	10.58	10.79	9.48	11.17	0.0005	0.0552	NCOA3	nuclear receptor coactivator 3	Coding	1.16	-2.14	1.5
TC01001209.hg.1	7.23	7.44	8.54	7.4	0.0005	0.0554	PSMB4	proteasome subunit beta 4	Coding	1.16	2.48	1.12
TC02001100.hg.1	10.82	12.87	11.68	13.44	0.0005	0.0554	ITGAV	integrin alpha V	Coding	4.14	1.81	6.12
TC18000895.hg.1	14.4	14.59	15.81	14.58	0.0005	0.0554			NonCoding	1.13	2.64	1.13
TC01006240.hg.1	9.24	10.32	8.97	10.71	0.0005	0.0554	AKT3	v-akt murine thymoma viral oncogene homolog 3	NonCoding	2.11	-1.2	2.77
TC03001252.hg.1	4.73	4.72	5.72	4.35	0.0005	0.0554	NEK10	NIMA-related kinase 10	Coding	-1	1.99	-1.3
TC06000114.hg.1	6.57	6.51	8.04	6.18	0.0005	0.0554	CAP2	CAP, adenylate cyclase-associated protein, 2 (yeast)	Coding	-1.04	2.77	-1.32
TC11000229.hg.1	7.92	6.79	6.14	6.8	0.0005	0.0554	NCR3LG1	natural killer cell cytotoxicity receptor 3 ligand 1	Coding	-2.18	-3.44	-2.17
TC04001324.hg.1	6.79	6.51	4.41	6.5	0.0005	0.0554			Coding	-1.21	-5.19	-1.22
TC21000211.hg.1	14.77	13.21	14.81	12.83	0.0005	0.0554			Coding	-2.96	1.02	-3.86
TC03001438.hg.1	4.46	5.29	3.4	5.14	0.0005	0.0554			Coding	1.77	-2.09	1.6
TC20000203.hg.1	3.78	4.98	3.65	4.23	0.0005	0.0554			Coding	2.29	-1.1	1.36
TC14000390.hg.1	6.8	6.92	7.42	6.81	0.0005	0.0554	ZBTB1	zinc finger and BTB domain containing 1	Coding	1.09	1.54	1.01
TC04001570.hg.1	6.29	7.48	9.36	8.18	0.0005	0.0554	SLC7A11	solute carrier family 7 (anionic amino acid transporter light chain, xc- system), member 11	Coding	2.28	8.4	3.7
TC08001096.hg.1	6.12	6.66	4.7	6.37	0.0005	0.0554			Coding	1.46	-2.66	1.19
TC12002192.hg.1	4.36	3.4	5.06	3.54	0.0005	0.0554			NonCoding	-1.95	1.62	-1.77
TC06000499.hg.1	3.5	2.27	2.66	2.57	0.0005	0.0556			Coding	-2.34	-1.78	-1.9
TC09001276.hg.1	4.94	4.62	5.43	4.31	0.0005	0.0556	RASEF	RAS and EF-hand domain containing	Coding	-1.24	1.41	-1.54
TC13000336.hg.1	10.53	10.71	11.23	10.71	0.0005	0.0556	DNAJC3	DnaJ (Hsp40) homolog, subfamily C, member 3	Coding	1.13	1.63	1.13
TC06001647.hg.1	2.36	3.78	2.69	2.53	0.0005	0.0556			Coding	2.68	1.26	1.13
TC03000385.hg.1	6.55	6.45	6.83	6.22	0.0005	0.0556	C3orf14	chromosome 3 open reading frame 14	Coding	-1.08	1.21	-1.26
TC06000403.hg.1	4.94	4.28	4.11	4.62	0.0005	0.0557	HLA-DQA2; HLA-DQA1	major histocompatibility complex, class II, DQ alpha 2; major histocompatibility complex, class II, DQ alpha 1	Coding	-1.59	-1.79	-1.25
TC04001600.hg.1	4.04	4.04	4.41	3.99	0.0005	0.0559	INPP4B	inositol polyphosphate-4-phosphatase type II B	Coding	1	1.3	-1.03
TC01002593.hg.1	4.04	3.43	3.36	3.35	0.0005	0.0559	ERI3-IT1	ERI3 intronic transcript 1	Coding	-1.52	-1.61	-1.62
TC19001993.hg.1	6.03	6.03	5.66	6.1	0.0005	0.0559	WDR83	WD repeat domain 83	NonCoding	-1	-1.29	1.05
TC08002603.hg.1	7.84	6.73	6.8	6.78	0.0005	0.056	RRS1	ribosome biogenesis regulator homolog	Coding	-2.16	-2.05	-2.08
TC01000556.hg.1	5.25	5.27	5.06	5.39	0.0005	0.0562	B4GALT2	UDP-Gal:betaGlcNAc beta 1,4- galactosyltransferase, polypeptide 2	Coding	1.01	-1.15	1.1
TC17000619.hg.1	9.64	10.15	9.22	10.81	0.0005	0.0562	NFE2L1	nuclear factor, erythroid 2-like 1	Coding	1.43	-1.33	2.25
TC0X001791.hg.1	9.53	10.38	7.38	12.12	0.0005	0.0562			NonCoding	1.81	-4.43	6
TC22000686.hg.1	4.6	4.94	3.48	4.29	0.0005	0.0563			Coding	1.26	-2.17	-1.24
TC17002878.hg.1	10.34	9.99	9.65	10.7	0.0005	0.0563	ITGB3	integrin beta 3	Coding	-1.27	-1.61	1.29
TC20000711.hg.1	4.33	4.77	3.26	4.39	0.0005	0.0568			Coding	1.35	-2.1	1.04
TC01006159.hg.1	3.82	3.69	4.34	3.79	0.0005	0.0568			NonCoding	-1.09	1.43	-1.02
TC01002176.hg.1	5.1	4.88	5.71	4.87	0.0005	0.0568			Coding	-1.17	1.53	-1.17
TC0X001174.hg.1	11.27	10.93	10.06	11.02	0.0005	0.0571	MAGT1	magnesium transporter 1	Coding	-1.26	-2.31	-1.18
TC17002123.hg.1	6.21	5.95	5.05	6.24	0.0005	0.0579	MAP2K3	mitogen-activated protein kinase kinase 3	NonCoding	-1.2	-2.24	1.02
TC03001725.hg.1	8.68	8.16	7.67	8.06	0.0005	0.0581	OSBPL11	oxysterol binding protein-like 11	Coding	-1.43	-2.02	-1.53
TC0X001988.hg.1	6.4	6.48	4.93	6.94	0.0005	0.0589			NonCoding	1.06	-2.77	1.45
TC01000934.hg.1	10.26	10.65	11.47	10.54	0.0005	0.0595	STXBP3	syntaxin binding protein 3	Coding	1.3	2.31	1.21
TC03002498.hg.1	6.94	7.54	6.9	7.73	0.0005	0.0596	PDIA5	protein disulfide isomerase family A, member 5	NonCoding	1.51	-1.03	1.73
TC01006415.hg.1	4.66	4.28	4.98	4.11	0.0005	0.0596	RGS5	regulator of G-protein signaling 5	Coding	-1.3	1.25	-1.46
TC07001994.hg.1	16.88	16.89	13.91	16.44	0.0005	0.0596	RNY1	RNA, Ro-associated Y1	Coding	1.01	-7.82	-1.36
TC08000407.hg.1	5.56	7.2	4.63	6.04	0.0005	0.0597			Coding	3.13	-1.9	1.39
TC16000153.hg.1	4	4.77	3.92	4.41	0.0005	0.0597			Coding	1.72	-1.06	1.33
TC20000168.hg.1	9.47	9.08	7.38	9.8	0.0005	0.0597	PYGB	phosphorylase, glycogen; brain	Coding	-1.31	-4.25	1.26
TC10000890.hg.1	5.54	4.88	3.6	4.9	0.0005	0.0597	DMBT1	deleted in malignant brain tumors 1	Coding	-1.57	-3.85	-1.56
TC19001589.hg.1	10.19	10.06	8.96	10.35	0.0005	0.0597	XRCC1	X-ray repair complementing defective repair in Chinese hamster cells 1	Coding	-1.1	-2.34	1.11
TC04001325.hg.1	5.69	5.58	6.76	5.67	0.0005	0.0597	PAQR3	progestin and adipoQ receptor family member III	Coding	-1.08	2.11	-1.01
TC06001153.hg.1	4.5	3.59	3.33	4.15	0.0005	0.0597	LOC729603	calcineurin-like EF-hand protein 1 pseudogene	Coding	-1.89	-2.26	-1.28
TC10001065.hg.1	8.47	8.72	9.2	8.49	0.0005	0.0597	FAM188A	family with sequence similarity 188, member A	Coding	1.19	1.66	1.01
TC0X002052.hg.1	10.6	10.76	11.76	10.38	0.0005	0.0598			NonCoding	1.12	2.22	-1.17
TC07002990.hg.1	6.77	6.17	5.54	6.12	0.0006	0.0599			NonCoding	-1.52	-2.35	-1.58
TC01000899.hg.1	8.24	7.31	8.64	7.42	0.0006	0.0599	TRMT13	tRNA methyltransferase 13 homolog (S. cerevisiae)	Coding	-1.91	1.32	-1.77
TC09002445.hg.1	4.35	3.72	3.88	3.76	0.0006	0.0599			NonCoding	-1.55	-1.38	-1.5
TC16001806.hg.1	8.84	8.35	8.35	8.22	0.0006	0.06	RRN3P1	RRN3 homolog, RNA polymerase I transcription factor pseudogene 1	NonCoding	-1.4	-1.41	-1.54
TC02004726.hg.1	6.69	6.97	5.19	7.12	0.0006	0.0602	SESTD1	SEC14 and spectrin domains 1	NonCoding	1.21	-2.83	1.34
TC12001776.hg.1	4.87	4.99	4.38	4.99	0.0006	0.0603	PPFIA2	protein tyrosine phosphatase, receptor type, f polypeptide (PTPRF), interacting protein (liprin), alpha 2	Coding	1.08	-1.4	1.09
TC02001889.hg.1	6.09	5.98	6.39	6.02	0.0006	0.0604	PUS10	pseudouridylate synthase 10	Coding	-1.08	1.24	-1.05
TC04002898.hg.1	4.4	4.48	4.72	4.31	0.0006	0.0611			NonCoding	1.05	1.24	-1.07
TC0X001354.hg.1	5.6	5.41	6.57	5.27	0.0006	0.0611	APLN	apelin	Coding	-1.14	1.96	-1.25
TC07001920.hg.1	7.69	7.5	6.78	7.58	0.0006	0.0611	SLC37A3	solute carrier family 37, member 3	Coding	-1.14	-1.88	-1.08
TC15002583.hg.1	9.99	9.07	8.79	9.19	0.0006	0.0611	VWA9	von Willebrand factor A domain containing 9	NonCoding	-1.89	-2.31	-1.74
TC01004409.hg.1	3.28	3.11	2.9	2.75	0.0006	0.0611			NonCoding	-1.13	-1.31	-1.44
TC17001754.hg.1	8.27	7.7	8.87	7.38	0.0006	0.0611	RNFT1	ring finger protein, transmembrane 1	Coding	-1.49	1.52	-1.86
TC14001184.hg.1	8.73	9.05	8.6	9.42	0.0006	0.0613	DHRS7	dehydrogenase/reductase (SDR family) member 7	Coding	1.25	-1.09	1.61
TC11000271.hg.1	5.61	6.2	4.6	5.8	0.0006	0.0613			Coding	1.5	-2.02	1.14
TC12003266.hg.1	6.51	6.46	7.14	6.07	0.0006	0.0614	PXMP2	peroxisomal membrane protein 2	Coding	-1.03	1.55	-1.36
TC10001193.hg.1	4.23	4.24	5.52	4.23	0.0006	0.0614	CCNYL2	cyclin Y-like 2, pseudogene	Coding	1.01	2.45	-1
TC06002141.hg.1	5.31	5.37	6.33	5.41	0.0006	0.0614			Coding	1.04	2.03	1.07
TC21000497.hg.1	6.05	5.02	4.83	5.03	0.0006	0.0614			Coding	-2.05	-2.33	-2.04
TC07001012.hg.1	5.61	5.46	6.01	5.48	0.0006	0.0614	SLC4A2	solute carrier family 4 (anion exchanger), member 2	Coding	-1.11	1.32	-1.09
TC09001602.hg.1	12.12	11.2	6.37	10.35	0.0006	0.0614	SNORA65	small nucleolar RNA, H/ACA box 65	Coding	-1.88	-53.59	-3.4
TC05002950.hg.1	8.85	8.7	6.25	8.41	0.0006	0.0616	PRLR	prolactin receptor	NonCoding	-1.11	-6.05	-1.35
TC02002347.hg.1	3.54	3.99	3.25	3.74	0.0006	0.0616			Coding	1.37	-1.22	1.15
TC03000280.hg.1	5.08	5.39	4.59	5.2	0.0006	0.0616			Coding	1.24	-1.4	1.09
TC09002304.hg.1	3.3	3.2	3.56	3.22	0.0006	0.0618			NonCoding	-1.07	1.2	-1.06
TC16000874.hg.1	16.1	14.83	15.42	14.92	0.0006	0.0618	RSL1D1	ribosomal L1 domain containing 1	Coding	-2.42	-1.6	-2.27
TC08000461.hg.1	9.51	10.68	7.73	9.67	0.0006	0.0618			Coding	2.25	-3.43	1.12
TC19001163.hg.1	4.8	4.8	5.07	4.76	0.0006	0.0618	ICAM3	intercellular adhesion molecule 3	Coding	-1	1.2	-1.03
TC06001005.hg.1	9.69	10.37	7.88	9.81	0.0006	0.0621			Coding	1.6	-3.52	1.09
TC04001796.hg.1	4.23	3.37	3.29	3.32	0.0006	0.0621			Coding	-1.81	-1.92	-1.88
TC17000729.hg.1	8.68	8.49	7.87	8.44	0.0006	0.0623	RPS6KB1	ribosomal protein S6 kinase, 70kDa, polypeptide 1	Coding	-1.14	-1.75	-1.18
TC06002220.hg.1	4.33	4.39	4.74	4.38	0.0006	0.0623	RAET1G	retinoic acid early transcript 1G	Coding	1.04	1.33	1.04
TC10000482.hg.1	13.04	13.75	11.28	13.21	0.0006	0.0623			Coding	1.63	-3.39	1.13
TC09000565.hg.1	10.77	10.76	11.5	10.2	0.0006	0.0625	HSDL2	hydroxysteroid dehydrogenase like 2	Coding	-1	1.66	-1.48
TC08001818.hg.1	3.42	3.68	3.82	3.68	0.0006	0.0625			NonCoding	1.19	1.31	1.19
TC14001722.hg.1	10.09	10.15	11.19	9.84	0.0006	0.0627	SLC38A6	solute carrier family 38, member 6	NonCoding	1.05	2.15	-1.19
TC12001263.hg.1	4.97	6.04	4.36	5.52	0.0006	0.0628			Coding	2.09	-1.53	1.46
TC08000002.hg.1	5.42	5.44	5.85	5.44	0.0006	0.0628	ZNF596	zinc finger protein 596	Coding	1.01	1.34	1.01
TC15002665.hg.1	5.89	6.05	6.4	6.05	0.0006	0.0632			NonCoding	1.11	1.42	1.12
TC19001355.hg.1	3.67	3.7	4.22	3.7	0.0006	0.0633	ZNF100	zinc finger protein 100	Coding	1.02	1.46	1.02
TC09000218.hg.1	7.59	7.58	7.1	7.74	0.0006	0.0637	DCAF10	DDB1 and CUL4 associated factor 10	Coding	-1	-1.4	1.11
TC18000010.hg.1	3.89	4.04	3.3	3.83	0.0006	0.064			Coding	1.11	-1.51	-1.04
TC10001298.hg.1	3.42	3.41	3.77	3.41	0.0006	0.064	PRKG1-AS1	PRKG1 antisense RNA 1	Coding	-1.01	1.27	-1.01
TC14001853.hg.1	7.58	7.17	6.16	7.67	0.0006	0.0641			NonCoding	-1.32	-2.67	1.07
TC03003243.hg.1	3.2	3.4	4.01	3.31	0.0006	0.0641			NonCoding	1.15	1.76	1.08
TC20001409.hg.1	2.99	3.38	3.11	3.25	0.0006	0.0641			NonCoding	1.31	1.09	1.19
TC13000235.hg.1	5.65	6.13	5.19	6.04	0.0006	0.0641			Coding	1.4	-1.38	1.31
TC0X000267.hg.1	15.22	14.67	15.36	14.86	0.0006	0.0641	PLP2	proteolipid protein 2 (colonic epithelium-enriched)	Coding	-1.46	1.11	-1.28
TC21000464.hg.1	3.38	3.48	3.97	3.43	0.0006	0.0641	B3GALT5-AS1	B3GALT5 antisense RNA 1	Coding	1.07	1.51	1.04
TC20001747.hg.1	8.98	7.53	8.11	7.29	0.0006	0.0643	EIF6	eukaryotic translation initiation factor 6	Coding	-2.73	-1.82	-3.21
TC02003767.hg.1	12.01	11.5	10.6	11.47	0.0006	0.0643	CASP8	caspase 8, apoptosis-related cysteine peptidase	NonCoding	-1.43	-2.66	-1.45
TC15000011.hg.1	5.31	5.38	4.46	4.96	0.0006	0.0643			Coding	1.05	-1.8	-1.27
TC15000014.hg.1	5.31	5.38	4.46	4.96	0.0006	0.0643			Coding	1.05	-1.8	-1.27
TC17000746.hg.1	3.09	3.1	2.65	3.04	0.0006	0.0643			Coding	1.01	-1.36	-1.04
TC0Y000310.hg.1	5.68	5.46	3.86	5.59	0.0006	0.0643			NonCoding	-1.17	-3.54	-1.06
TC12003096.hg.1	6.22	6.49	10.5	6.69	0.0006	0.0646	TBX3	T-box 3	NonCoding	1.2	19.4	1.38
TC18000574.hg.1	8.96	8.95	9.98	8.96	0.0006	0.0648	CYB5A	cytochrome b5 type A (microsomal)	Coding	-1.01	2.02	-1
TC01001516.hg.1	7.45	7.03	7.8	6.98	0.0006	0.0648	DARS2	aspartyl-tRNA synthetase 2, mitochondrial	Coding	-1.34	1.27	-1.39
TC15000396.hg.1	7.91	9.2	7.44	8.77	0.0007	0.0651			Coding	2.45	-1.38	1.82
TC02002789.hg.1	6.42	6.05	6.82	6.29	0.0007	0.0651	CNPPD1	cyclin Pas1/PHO80 domain containing 1	Coding	-1.29	1.32	-1.09
TC02002499.hg.1	3.7	3.93	5.17	3.8	0.0007	0.0653	SCN9A	sodium channel, voltage gated, type IX alpha subunit	Coding	1.17	2.76	1.07
TC03001307.hg.1	5.11	5.43	4.96	5.44	0.0007	0.0655			Coding	1.24	-1.11	1.25
TC05001834.hg.1	12.13	12.96	9.62	11.27	0.0007	0.0657	SNORD63	small nucleolar RNA, C/D box 63	Coding	1.78	-5.7	-1.81
TC11001189.hg.1	5.27	6.42	4.89	6.07	0.0007	0.0658			Coding	2.22	-1.3	1.74
TC07002622.hg.1	3.56	4.2	4.12	4.42	0.0007	0.0658	JHDM1D-AS1	JHDM1D antisense RNA 1 (head to head)	NonCoding	1.56	1.48	1.81
TC04000979.hg.1	8.17	7.23	7.34	7.42	0.0007	0.0658	NOP14	NOP14 nucleolar protein	Coding	-1.91	-1.77	-1.68
TC0Y000285.hg.1	5.38	5.22	9.4	6.91	0.0007	0.0658			NonCoding	-1.12	16.23	2.89
TC03002056.hg.1	4.62	4.97	4.24	4.26	0.0007	0.0658			Coding	1.27	-1.3	-1.28
TC02004161.hg.1	13.65	13.24	11.78	13.81	0.0007	0.0658	EIF2AK2	eukaryotic translation initiation factor 2-alpha kinase 2	NonCoding	-1.32	-3.66	1.12
TC22000173.hg.1	2.87	3.13	3.42	2.95	0.0007	0.066			Coding	1.19	1.46	1.06
TC05000682.hg.1	10.69	12.52	14.29	14.13	0.0007	0.0661	TGFBI	transforming growth factor, beta-induced, 68kDa	Coding	3.56	12.11	10.89
TC02002177.hg.1	4.38	4.61	3.66	4.71	0.0007	0.0661			Coding	1.17	-1.64	1.25
TC06000400.hg.1	6.89	5.28	4.85	5.72	0.0007	0.0662	HLA-DQA1	major histocompatibility complex, class II, DQ alpha 1	Coding	-3.06	-4.12	-2.24
TC08001507.hg.1	8.76	8.43	9.77	8.65	0.0007	0.0664	SLC25A32	solute carrier family 25 (mitochondrial folate carrier), member 32	Coding	-1.26	2	-1.08
TC12003093.hg.1	6.76	6.13	5.66	6.13	0.0007	0.0664	LINC01234	long intergenic non-protein coding RNA 1234	NonCoding	-1.55	-2.14	-1.54
TC03001682.hg.1	3	3.38	2.71	3	0.0007	0.0664			Coding	1.3	-1.22	-1
TC12001146.hg.1	7.43	7.75	6.98	7.7	0.0007	0.0664	ING4	inhibitor of growth family member 4	Coding	1.25	-1.37	1.2
TC16000876.hg.1	10	9.01	9.71	9.81	0.0007	0.0667			Coding	-1.99	-1.22	-1.14
TC11001294.hg.1	5.53	5.27	6	5.29	0.0007	0.0667	ZNF195	zinc finger protein 195	Coding	-1.2	1.39	-1.18
TC14000902.hg.1	4.04	4.32	4.66	4.32	0.0007	0.0668	RNASE1	ribonuclease, RNase A family, 1 (pancreatic)	Coding	1.21	1.54	1.21
TC09001896.hg.1	3.37	3.45	3.03	3.81	0.0007	0.0668	LINC00950	long intergenic non-protein coding RNA 950	NonCoding	1.05	-1.27	1.35
TC07000815.hg.1	4.84	4.97	7.32	4.75	0.0007	0.0672	MEST	mesoderm specific transcript	Coding	1.1	5.58	-1.06
TC14001515.hg.1	3.59	3.28	3.24	3.21	0.0007	0.0673			Coding	-1.24	-1.27	-1.31
TC08002066.hg.1	3.22	3.47	3.73	3.45	0.0007	0.0673	LOC100132813	uncharacterized LOC100132813	NonCoding	1.19	1.43	1.18
TC03000049.hg.1	8.54	7.81	9.31	7.72	0.0007	0.0673	PRRT3-AS1	PRRT3 antisense RNA 1	Coding	-1.66	1.71	-1.76
TC20000445.hg.1	6.91	7.45	5.43	6.85	0.0007	0.0673			Coding	1.45	-2.8	-1.04
TC02001894.hg.1	5.32	5.12	5.55	5.02	0.0007	0.0674	FAM161A	family with sequence similarity 161, member A	Coding	-1.15	1.17	-1.24
TC10001973.hg.1	3.95	3.5	4	3.33	0.0007	0.0675			NonCoding	-1.36	1.04	-1.54
TC12000182.hg.1	6.53	5.22	6.31	5.52	0.0007	0.068	GPRC5A; MIR614	G protein-coupled receptor, class C, group 5, member A; microRNA 614	Coding	-2.48	-1.16	-2.02
TC08000137.hg.1	4.49	4.38	4.74	4.25	0.0007	0.068	NAT1	N-acetyltransferase 1 (arylamine N-acetyltransferase)	Coding	-1.08	1.19	-1.18
TC18000414.hg.1	6.58	5.56	4.47	5.47	0.0007	0.068			Coding	-2.03	-4.33	-2.16
TC06000676.hg.1	3.47	3.06	3.97	3.47	0.0007	0.0683			Coding	-1.33	1.41	-1
TC0X000323.hg.1	8.46	8.88	7.94	9.22	0.0007	0.0684	MAGED2	MAGE family member D2	Coding	1.34	-1.43	1.69
TC12001845.hg.1	9.04	9.22	7.92	9.43	0.0007	0.0684	CDK17	cyclin-dependent kinase 17	Coding	1.13	-2.16	1.31
TC01001050.hg.1	12.14	12.22	11.52	12.51	0.0007	0.0684	SRGAP2; SRGAP2C	SLIT-ROBO Rho GTPase activating protein 2; SLIT-ROBO Rho GTPase activating protein 2C	Coding	1.06	-1.54	1.3
TC09002566.hg.1	5.55	6.49	5.58	6.35	0.0007	0.0685			NonCoding	1.92	1.02	1.73
TC07000754.hg.1	4.39	4.33	5.06	4.3	0.0007	0.0685	POT1-AS1	POT1 antisense RNA 1	Coding	-1.05	1.59	-1.07
TC17000016.hg.1	10.26	9.79	9.26	9.62	0.0007	0.0685	RPA1	replication protein A1	Coding	-1.39	-2	-1.55
TC0X001398.hg.1	3.67	4.18	3.15	3.68	0.0007	0.0685			Coding	1.42	-1.44	1
TC07001844.hg.1	9.86	8.48	8.26	8.56	0.0007	0.0685	RBM28	RNA binding motif protein 28	Coding	-2.6	-3.03	-2.47
TC17002076.hg.1	10.03	10.05	9.33	10.06	0.0007	0.0685			NonCoding	1.01	-1.62	1.02
TC10002774.hg.1	3.75	3.45	3.39	3.45	0.0007	0.0685			NonCoding	-1.23	-1.28	-1.23
TC21000851.hg.1	3.2	3.81	3.22	3.17	0.0007	0.0685			NonCoding	1.52	1.01	-1.02
TC19002457.hg.1	5.2	5.09	4.61	5.16	0.0007	0.069	DMKN	dermokine	NonCoding	-1.08	-1.51	-1.03
TC01005051.hg.1	5.11	5.06	5.61	4.93	0.0007	0.069			NonCoding	-1.04	1.41	-1.13
TC16000070.hg.1	5.71	4.96	4.89	4.92	0.0007	0.069	MIR4717	microRNA 4717	Coding	-1.68	-1.77	-1.73
TC17001876.hg.1	6.1	4.71	5.01	4.8	0.0007	0.069	SLC25A19	solute carrier family 25 (mitochondrial thiamine pyrophosphate carrier), member 19	Coding	-2.64	-2.14	-2.47
TC02005023.hg.1	7.02	6.77	7.16	6.76	0.0007	0.069	MEMO1	mediator of cell motility 1	Coding	-1.19	1.1	-1.2
TC12001992.hg.1	6.76	6.06	5.51	6.05	0.0007	0.0692	LINC01234	long intergenic non-protein coding RNA 1234	Coding	-1.63	-2.38	-1.63
TC01003467.hg.1	9.71	9.59	10.7	9.58	0.0007	0.0692	TMCO1	transmembrane and coiled-coil domains 1	Coding	-1.08	1.98	-1.1
TC14000704.hg.1	3.02	3.27	3.78	3.28	0.0008	0.0696	SNORD114-24	small nucleolar RNA, C/D box 114-24	Coding	1.18	1.7	1.2
TC08000788.hg.1	7.5	7.4	8.02	7.48	0.0008	0.0697	CHRAC1	chromatin accessibility complex 1	Coding	-1.08	1.43	-1.01
TC02001069.hg.1	6.44	6.44	6.88	6.2	0.0008	0.0697	RBM45	RNA binding motif protein 45	Coding	-1	1.35	-1.18
TC11001030.hg.1	3.32	3.45	3.88	3.45	0.0008	0.0698	NXPE2	neurexophilin and PC-esterase domain family, member 2	Coding	1.1	1.47	1.1
TC08000975.hg.1	7.66	7.63	6.88	8.19	0.0008	0.07	FAM167A	family with sequence similarity 167, member A	Coding	-1.01	-1.72	1.45
TC18000538.hg.1	3.34	3.43	4.27	3.43	0.0008	0.0702	ATP8B1	ATPase, aminophospholipid transporter, class I, type 8B, member 1	Coding	1.07	1.91	1.07
TC06000110.hg.1	3.62	3.66	3.95	3.66	0.0008	0.0703	GMPR	guanosine monophosphate reductase	Coding	1.03	1.25	1.03
TC19000951.hg.1	16.34	18.06	15.35	17.56	0.0008	0.0703			Coding	3.31	-1.98	2.34
TC06002889.hg.1	3.22	3.65	3.56	3.49	0.0008	0.0704			NonCoding	1.35	1.26	1.21
TC02001664.hg.1	7.92	7.97	7.41	8.63	0.0008	0.0704	KIF3C	kinesin family member 3C	Coding	1.04	-1.43	1.64
TC07000589.hg.1	4.02	3.22	3.46	3.46	0.0008	0.0705	MIR3609	microRNA 3609	Coding	-1.74	-1.47	-1.48
TC04000430.hg.1	12.86	13.05	11.28	12.67	0.0008	0.0707	2020-09-11	septin 11	Coding	1.14	-3	-1.15
TC15001669.hg.1	6.05	5.89	6.48	5.65	0.0008	0.0707	IMP3	IMP3, U3 small nucleolar ribonucleoprotein	Coding	-1.12	1.35	-1.32
TC06003026.hg.1	3.05	3.16	3.76	3.27	0.0008	0.0707			NonCoding	1.08	1.63	1.16
TC16001767.hg.1	4.77	3.87	4.05	4.16	0.0008	0.0708			NonCoding	-1.87	-1.65	-1.53
TC08001602.hg.1	6.88	7.01	6.3	7.56	0.0008	0.071	MTSS1	metastasis suppressor 1	Coding	1.09	-1.5	1.6
TC01000892.hg.1	10.86	11.08	12.41	10.94	0.0008	0.0711	PALMD; MIR548AA1	palmdelphin; microRNA 548aa-1	Coding	1.17	2.94	1.06
TC11000558.hg.1	3.76	3.41	3.38	3.4	0.0008	0.0711	METTL12	methyltransferase like 12	Coding	-1.27	-1.3	-1.29
TC19001308.hg.1	2.96	3.09	3.8	3.09	0.0008	0.0711	ZNF14	zinc finger protein 14	Coding	1.1	1.79	1.1
TC16001088.hg.1	11.11	10.21	11.36	9.98	0.0008	0.0711	NETO2	neuropilin (NRP) and tolloid (TLL)-like 2	Coding	-1.86	1.2	-2.18
TC01003778.hg.1	4.17	4.26	4.58	4.29	0.0008	0.0711	PLXNA2	plexin A2	Coding	1.07	1.33	1.09
TC19000360.hg.1	14.81	14.7	15.25	14.59	0.0008	0.0711	UBA52	ubiquitin A-52 residue ribosomal protein fusion product 1	Coding	-1.08	1.36	-1.16
TC09000436.hg.1	6.34	6.35	6.83	6.16	0.0008	0.0711	CENPP	centromere protein P	Coding	1.01	1.41	-1.13
TC05000497.hg.1	8.74	9.44	10.61	9.48	0.0008	0.0711	PAM	peptidylglycine alpha-amidating monooxygenase	Coding	1.63	3.66	1.68
TC10000212.hg.1	4.69	4.38	5.81	4.53	0.0008	0.0712			Coding	-1.24	2.18	-1.12
TC20000337.hg.1	11.46	11.64	12.15	11.45	0.0008	0.0713	YWHAB	tyrosine 3-monooxygenase/tryptophan 5-monooxygenase activation protein, beta	Coding	1.13	1.61	-1.01
TC10001533.hg.1	8.45	8.78	5.92	8.11	0.0008	0.0713			Coding	1.26	-5.76	-1.26
TC11000703.hg.1	8.06	7.72	9.02	7.86	0.0008	0.0715	NDUFS8; MIR4691	NADH dehydrogenase (ubiquinone) Fe-S protein 8, 23kDa (NADH-coenzyme Q reductase); microRNA 4691	Coding	-1.27	1.94	-1.15
TC13000115.hg.1	3.66	3.48	4.13	3.56	0.0008	0.0716			Coding	-1.14	1.39	-1.07
TC01000645.hg.1	8.59	8.86	7.79	9.08	0.0008	0.0716	ZYG11B	zyg-11 family member B, cell cycle regulator	Coding	1.21	-1.74	1.4
TC17000924.hg.1	4.42	4.26	4.85	4.42	0.0008	0.0718	BAIAP2	BAI1-associated protein 2	Coding	-1.12	1.34	-1
TC09001576.hg.1	4.32	4.51	4.97	4.52	0.0008	0.0718			Coding	1.14	1.57	1.15
TC6_mann_hap4000078.hg.1	5.73	4.32	3.89	4.63	0.0008	0.0718	HLA-DQA2	major histocompatibility complex, class II, DQ alpha 2	Coding	-2.65	-3.58	-2.15
TC11002729.hg.1	5.14	5.05	5.61	4.86	0.0008	0.072			NonCoding	-1.07	1.38	-1.21
TC20001184.hg.1	10.16	8.47	8.71	8.65	0.0008	0.0724	MCTS2P	malignant T-cell amplified sequence 2, pseudogene	NonCoding	-3.23	-2.74	-2.86
TC02002171.hg.1	6.25	6.38	6.81	6.38	0.0008	0.0727	UXS1	UDP-glucuronate decarboxylase 1	Coding	1.1	1.47	1.09
TC02002008.hg.1	6.7	6.04	6.52	5.92	0.0008	0.0728	GCFC2	GC-rich sequence DNA-binding factor 2	Coding	-1.58	-1.14	-1.73
TC01001911.hg.1	3.91	4.84	3.47	4.15	0.0008	0.0731			Coding	1.9	-1.36	1.18
TC14001345.hg.1	3.22	3.62	2.89	3.23	0.0008	0.0731			Coding	1.32	-1.26	1.01
TC05000602.hg.1	11.18	10.01	9.79	10.23	0.0008	0.0733	PHAX	phosphorylated adaptor for RNA export	Coding	-2.25	-2.62	-1.93
TC09000741.hg.1	9.03	9.51	8.88	10.4	0.0008	0.0735	ABL1	ABL proto-oncogene 1, non-receptor tyrosine kinase	Coding	1.4	-1.11	2.59
TC06001084.hg.1	7.07	6.48	3.97	6.36	0.0008	0.0735			Coding	-1.51	-8.59	-1.63
TC6_apd_hap1000079.hg.1	9.12	7.87	8.28	8.14	0.0008	0.0736	DDX39B; ATP6V1G2-DDX39B	DEAD (Asp-Glu-Ala-Asp) box polypeptide 39B; ATP6V1G2-DDX39B readthrough (NMD candidate)	Coding	-2.37	-1.78	-1.96
TC02001876.hg.1	3.24	3.42	3.87	3.41	0.0008	0.0736			Coding	1.14	1.55	1.13
TC01002796.hg.1	12.05	12.92	13.77	12.6	0.0008	0.0736	PIGK	phosphatidylinositol glycan anchor biosynthesis class K	Coding	1.82	3.27	1.46
TC01004423.hg.1	6.41	6.57	5.78	6.66	0.0008	0.0736			NonCoding	1.12	-1.54	1.19
TC0X000979.hg.1	8.77	8.76	10.59	7.63	0.0008	0.0736	NDP	Norrie disease (pseudoglioma)	Coding	-1.01	3.54	-2.2
TC01001977.hg.1	4.05	4.69	3.72	4.27	0.0009	0.0736			Coding	1.55	-1.25	1.16
TC12003078.hg.1	10.24	9.86	8.37	9.88	0.0009	0.0736	MMAB	methylmalonic aciduria (cobalamin deficiency) cblB type	NonCoding	-1.3	-3.64	-1.28
TC07003011.hg.1	7.64	7.87	6.01	7.38	0.0009	0.0736			NonCoding	1.17	-3.1	-1.2
TC09002184.hg.1	11.29	11.21	11.91	10.57	0.0009	0.0736	HSDL2	hydroxysteroid dehydrogenase like 2	NonCoding	-1.05	1.54	-1.65
TC05000709.hg.1	7.33	8.65	5.62	7.34	0.0009	0.0736	SNORA74A	small nucleolar RNA, H/ACA box 74A	Coding	2.48	-3.27	1
TC17002746.hg.1	4.68	4.31	3.95	5.47	0.0009	0.0736			NonCoding	-1.29	-1.66	1.73
TC6_cox_hap2000094.hg.1	5.81	4.46	4.23	4.9	0.0009	0.0736	HLA-DQA2	major histocompatibility complex, class II, DQ alpha 2	Coding	-2.54	-2.99	-1.87
TC01005146.hg.1	4.02	3.45	3.49	3.33	0.0009	0.0737			NonCoding	-1.48	-1.44	-1.62
TC04000222.hg.1	11.73	12.52	11.33	12.74	0.0009	0.0737	FAM114A1	family with sequence similarity 114, member A1	Coding	1.73	-1.32	2.01
TC12002970.hg.1	6.18	6.17	8.78	6.23	0.0009	0.0745	E2F7	E2F transcription factor 7	NonCoding	-1.01	6.06	1.04
TC16000891.hg.1	11.58	11.97	12.68	11.56	0.0009	0.0745	NTAN1	N-terminal asparagine amidase	Coding	1.31	2.14	-1.01
TC01000371.hg.1	5.19	6.09	4.35	5.29	0.0009	0.0746	SCARNA1	small Cajal body-specific RNA 1	Coding	1.86	-1.78	1.08
TC07000174.hg.1	3.47	2.94	3.19	2.95	0.0009	0.0748			Coding	-1.44	-1.21	-1.43
TC15002675.hg.1	5.53	5.55	5.96	5.56	0.0009	0.0748			NonCoding	1.01	1.35	1.02
TC02001248.hg.1	6.13	7.26	5.19	6.82	0.0009	0.0748			Coding	2.18	-1.93	1.6
TC0X001978.hg.1	8.93	8.86	9.47	8.15	0.0009	0.0756	MID1	midline 1	NonCoding	-1.05	1.46	-1.72
TC12000919.hg.1	8.28	9.41	6.94	8.26	0.0009	0.0759			Coding	2.2	-2.52	-1.01
TC17001119.hg.1	4.54	5.23	4	4.57	0.0009	0.076			Coding	1.62	-1.45	1.02
TC12001608.hg.1	7.01	6.68	5.92	7.3	0.0009	0.0763	BAZ2A	bromodomain adjacent to zinc finger domain 2A	Coding	-1.25	-2.14	1.23
TC13001498.hg.1	4.78	4.78	5.23	4.58	0.0009	0.0764	DLEU2; MIR16-1	deleted in lymphocytic leukemia 2 (non-protein coding); microRNA 16-1	NonCoding	-1	1.37	-1.15
TC20000245.hg.1	5.69	5.99	5.37	6.07	0.0009	0.0773	ACSS2	acyl-CoA synthetase short-chain family member 2	Coding	1.23	-1.25	1.3
TC14000308.hg.1	14.08	13.7	14.8	13.73	0.0009	0.0773			Coding	-1.3	1.65	-1.27
TC17001232.hg.1	18.35	16.78	19.08	17.43	0.0009	0.0773			Coding	-2.96	1.66	-1.89
TC22000025.hg.1	7.17	7.2	7.54	7.21	0.0009	0.0773	BCL2L13	BCL2-like 13 (apoptosis facilitator)	Coding	1.02	1.29	1.03
TC01001093.hg.1	9.13	8.75	9.84	8.72	0.0009	0.0773	RBM8A	RNA binding motif protein 8A	Coding	-1.3	1.64	-1.33
TC06000972.hg.1	5.72	5.64	6.4	5.92	0.0009	0.0775			Coding	-1.06	1.61	1.15
TC02000041.hg.1	4.55	4.91	6.3	4.88	0.0009	0.0775	ID2	inhibitor of DNA binding 2, dominant negative helix-loop-helix protein	Coding	1.28	3.38	1.26
TC0X000543.hg.1	5.16	5.51	4.75	5.3	0.0009	0.0775	PAK3	p21 protein (Cdc42/Rac)-activated kinase 3	Coding	1.27	-1.33	1.1
TC07001581.hg.1	11.31	11.74	12.25	11.52	0.0009	0.0775	SRI	sorcin	Coding	1.35	1.93	1.16
TC05002649.hg.1	6.74	7.88	5.48	6.78	0.0009	0.0775	SNORA74A	small nucleolar RNA, H/ACA box 74A	NonCoding	2.19	-2.41	1.02
TC02001151.hg.1	5.23	4.8	4.67	4.8	0.0009	0.0778	MARS2	methionyl-tRNA synthetase 2, mitochondrial	Coding	-1.35	-1.47	-1.34
TC02004871.hg.1	6.5	5.78	7.69	5.12	0.0009	0.0778			NonCoding	-1.64	2.28	-2.6
TC02001206.hg.1	8.25	8.67	7.01	10.4	0.0009	0.0779	NRP2	neuropilin 2	Coding	1.34	-2.36	4.44
TC12001804.hg.1	5.16	5.7	4.53	6.64	0.0009	0.0779	DCN	decorin	Coding	1.45	-1.54	2.78
TC11002351.hg.1	6.66	6.64	7.45	6.37	0.0009	0.078	IFT46	intraflagellar transport 46	Coding	-1.01	1.73	-1.22
TC18000039.hg.1	9.85	10.29	9.87	10.47	0.0009	0.0781	RAB12	RAB12, member RAS oncogene family	Coding	1.36	1.02	1.53
TC08001610.hg.1	3.89	2.42	2.43	2.58	0.0009	0.0781			Coding	-2.77	-2.75	-2.49
TC12001820.hg.1	4.13	4.8	4.56	4.58	0.0009	0.0781			Coding	1.6	1.35	1.36
TC01002972.hg.1	6.86	6.65	7.72	6.68	0.0009	0.0784	LAMTOR5	late endosomal/lysosomal adaptor, MAPK and MTOR activator 5	Coding	-1.16	1.81	-1.14
TC10000808.hg.1	7.89	8.04	7.6	8.74	0.001	0.0785	PDCD4; MIR4680	programmed cell death 4 (neoplastic transformation inhibitor); microRNA 4680	Coding	1.11	-1.23	1.8
TC08000111.hg.1	10.06	10.25	8.67	9.79	0.001	0.0785			Coding	1.14	-2.62	-1.2
TC19001581.hg.1	3.36	3.44	3.7	3.44	0.001	0.0785	PSG2; PSG5; PSG3	pregnancy specific beta-1-glycoprotein 2; pregnancy specific beta-1-glycoprotein 5; pregnancy specific beta-1-glycoprotein 3	Coding	1.06	1.26	1.06
TC17002050.hg.1	3	3.75	3.19	3.43	0.001	0.0788			NonCoding	1.68	1.14	1.35
TC09000573.hg.1	9.72	8.48	8.46	8.47	0.001	0.0789	PRPF4	pre-mRNA processing factor 4	Coding	-2.36	-2.39	-2.38
TC05000972.hg.1	3.96	3.85	4.83	3.97	0.001	0.0789			Coding	-1.08	1.83	1
TC17000718.hg.1	11.52	9.93	8.37	10.65	0.001	0.0791	PRR11	proline rich 11	Coding	-3	-8.88	-1.83
TC4_ctg9_hap1000006.hg.1	3.92	4.04	5.69	3.72	0.001	0.0796	UGT2B10	UDP glucuronosyltransferase 2 family, polypeptide B10	Coding	1.08	3.4	-1.15
TC07000260.hg.1	4.1	4.24	3.5	3.68	0.001	0.0797			Coding	1.11	-1.51	-1.33
TC11002613.hg.1	2.98	3.6	4.37	3.5	0.001	0.0798	METTL15	methyltransferase like 15	NonCoding	1.54	2.62	1.43
TC03001956.hg.1	11.55	11.1	11.36	10.92	0.001	0.08	KPNA4	karyopherin alpha 4 (importin alpha 3)	Coding	-1.36	-1.14	-1.55
TC01002426.hg.1	14.75	14.49	10.86	13.88	0.001	0.0804	SNORD99	small nucleolar RNA, C/D box 99	Coding	-1.2	-14.8	-1.83
TC09001014.hg.1	6.71	6.51	7.11	6.46	0.001	0.0804	SUGT1P1	SGT1 homolog, MIS12 kinetochore complex assembly cochaperone pseudogene 1	Coding	-1.14	1.32	-1.19
TC21000144.hg.1	5.54	5.67	4.12	6.14	0.001	0.0804			Coding	1.09	-2.68	1.52
TC05002425.hg.1	12.45	11.53	10.78	11.74	0.001	0.0804	GTF2H2B	general transcription factor IIH subunit 2B (pseudogene)	NonCoding	-1.9	-3.19	-1.64
TC22001053.hg.1	3.55	3.18	2.81	3.15	0.001	0.0804			NonCoding	-1.29	-1.66	-1.32
TC15002509.hg.1	6.06	5.24	4.74	5.26	0.001	0.0807	ZSCAN29	zinc finger and SCAN domain containing 29	NonCoding	-1.77	-2.5	-1.75
TC18000874.hg.1	2.91	3	3.39	3.07	0.001	0.0807			NonCoding	1.06	1.39	1.12
TC11002131.hg.1	6.63	5.97	6.13	6.1	0.001	0.081	INTS4	integrator complex subunit 4	Coding	-1.58	-1.41	-1.45
TC03003023.hg.1	3.31	3.35	4.58	3.32	0.001	0.0811	LOC100288721	uncharacterized LOC100288721	NonCoding	1.03	2.42	1.01
TC01000300.hg.1	8.76	8.38	8.93	8.24	0.001	0.0815	TCEB3	transcription elongation factor B (SIII), polypeptide 3 (110kDa, elongin A)	Coding	-1.3	1.13	-1.44
TC16000647.hg.1	12.43	12.42	11.39	13.04	0.001	0.0815	CDH13	cadherin 13	Coding	-1.01	-2.06	1.53
TC15001403.hg.1	2.75	3.05	3.05	3.08	0.001	0.0817			Coding	1.23	1.23	1.26
TC08000020.hg.1	5.05	6.19	5.12	5.68	0.001	0.0817			Coding	2.22	1.05	1.55
TC19000565.hg.1	4.57	4.67	4.48	4.91	0.001	0.0817	LTBP4	latent transforming growth factor beta binding protein 4	Coding	1.07	-1.07	1.27
TC02002261.hg.1	5.94	6.47	4.92	5.95	0.001	0.0817			Coding	1.45	-2.02	1.01
TC07000004.hg.1	5.3	5.32	6.53	5.44	0.001	0.0817	FAM20C	family with sequence similarity 20, member C	Coding	1.01	2.34	1.1
TC6_cox_hap2000041.hg.1	8.5	7.95	8.04	7.81	0.001	0.0817	MRPS18B	mitochondrial ribosomal protein S18B	Coding	-1.46	-1.37	-1.61
TC6_dbb_hap3000034.hg.1	8.5	7.95	8.04	7.81	0.001	0.0817	MRPS18B	mitochondrial ribosomal protein S18B	Coding	-1.46	-1.37	-1.61
TC6_mann_hap4000036.hg.1	8.5	7.95	8.04	7.81	0.001	0.0817	MRPS18B	mitochondrial ribosomal protein S18B	Coding	-1.46	-1.37	-1.61
TC6_mcf_hap5000028.hg.1	8.5	7.95	8.04	7.81	0.001	0.0817	MRPS18B	mitochondrial ribosomal protein S18B	Coding	-1.46	-1.37	-1.61
TC6_qbl_hap6000034.hg.1	8.5	7.95	8.04	7.81	0.001	0.0817	MRPS18B	mitochondrial ribosomal protein S18B	Coding	-1.46	-1.37	-1.61
TC6_ssto_hap7000034.hg.1	8.5	7.95	8.04	7.81	0.001	0.0817	MRPS18B	mitochondrial ribosomal protein S18B	Coding	-1.46	-1.37	-1.61
TC14000920.hg.1	9.66	10.28	8.84	10	0.001	0.0819			Coding	1.53	-1.77	1.26
TC05000238.hg.1	9.28	9	7.31	9.01	0.001	0.0819	IL31RA	interleukin 31 receptor A	Coding	-1.22	-3.94	-1.21
TC13000610.hg.1	3.78	4.74	3.83	4.14	0.001	0.0819	FABP3P2	fatty acid binding protein 3, pseudogene 2	Coding	1.95	1.04	1.29
TC02002002.hg.1	5.53	6	6.53	6.12	0.001	0.0822	LOXL3	lysyl oxidase-like 3	Coding	1.39	2	1.51
TC10000874.hg.1	5.69	5.66	6.63	5.69	0.001	0.0822	PLPP4	phospholipid phosphatase 4	Coding	-1.02	1.92	1
TC01002913.hg.1	3.41	4.03	3.97	4.04	0.001	0.0822	LOC730081	uncharacterized LOC730081	Coding	1.54	1.48	1.55
TC20001696.hg.1	3.16	3.18	3.54	3.18	0.001	0.0822			NonCoding	1.02	1.3	1.01
TC06003833.hg.1	9.38	9.5	7.51	9.8	0.001	0.0822			NonCoding	1.08	-3.66	1.33
TC06001948.hg.1	11.47	11.85	10.91	11.54	0.001	0.0822	MAP3K7	mitogen-activated protein kinase kinase kinase 7	Coding	1.31	-1.47	1.05
TC20000092.hg.1	12.84	11.92	12.88	10.79	0.001	0.0822	SPTLC3	serine palmitoyltransferase, long chain base subunit 3	Coding	-1.89	1.03	-4.15
TC12001363.hg.1	6.81	6.81	6.51	6.81	0.001	0.0822	DENND5B	DENN/MADD domain containing 5B	Coding	-1	-1.23	-1
TC14001028.hg.1	11.58	11.71	12.37	11.28	0.001	0.0822	SNX6	sorting nexin 6	Coding	1.09	1.73	-1.24
TC01000972.hg.1	6.63	6.5	5.28	6.23	0.001	0.0823	CHI3L2	chitinase 3-like 2	Coding	-1.09	-2.54	-1.31
TC20000167.hg.1	6.84	7.61	6.54	7.23	0.0011	0.0823			Coding	1.7	-1.23	1.31
TC02001739.hg.1	12.1	11.88	10.68	12.27	0.0011	0.0825	EIF2AK2	eukaryotic translation initiation factor 2-alpha kinase 2	Coding	-1.16	-2.68	1.13
TC17001973.hg.1	6.96	7.82	5.67	8.26	0.0011	0.0828	FASN	fatty acid synthase	Coding	1.81	-2.45	2.46
TC16000682.hg.1	4.52	4.64	4.14	4.89	0.0011	0.0829	SNAI3-AS1	SNAI3 antisense RNA 1	Coding	1.09	-1.3	1.29
TC15001634.hg.1	10.56	11.79	12.07	11.84	0.0011	0.083	NPTN	neuroplastin	Coding	2.34	2.84	2.44
TC21000101.hg.1	3.49	3.05	2.8	3.02	0.0011	0.0832	KRTAP13-1	keratin associated protein 13-1	Coding	-1.35	-1.62	-1.39
TC11002736.hg.1	6.01	4.71	5.49	4.76	0.0011	0.0832			NonCoding	-2.47	-1.44	-2.38
TC12003095.hg.1	3.48	3.59	4.97	3.71	0.0011	0.0832			NonCoding	1.07	2.81	1.17
TC11001860.hg.1	17.51	18.11	18.31	18.16	0.0011	0.0832	FTH1	ferritin, heavy polypeptide 1	Coding	1.52	1.74	1.57
TC04000268.hg.1	9.12	8.98	9.82	8.7	0.0011	0.0834	GUF1	GUF1 homolog, GTPase	Coding	-1.1	1.62	-1.34
TC22000154.hg.1	6.13	6.22	5.35	6.67	0.0011	0.0835			Coding	1.07	-1.71	1.46
TC20000775.hg.1	2.89	2.95	3.18	2.89	0.0011	0.0835			Coding	1.04	1.22	1
TC02002530.hg.1	12.72	13.06	10.61	12.64	0.0011	0.0835			Coding	1.26	-4.31	-1.06
TC11000499.hg.1	6.47	6.27	6.8	6.22	0.0011	0.0837	STX3	syntaxin 3	Coding	-1.15	1.26	-1.19
TC0Y000072.hg.1	5.73	5.98	4.85	5.81	0.0011	0.0837	EIF1AY	eukaryotic translation initiation factor 1A, Y-linked	Coding	1.19	-1.84	1.06
TC07001972.hg.1	4.85	4.81	5.7	4.7	0.0011	0.0837	TCAF2	TRPM8 channel-associated factor 2	Coding	-1.03	1.81	-1.11
TC03001641.hg.1	11.95	10.81	8.34	11.49	0.0011	0.0837	LOC151760	putative uncharacterized protein LOC151760	Coding	-2.21	-12.21	-1.38
TC13000367.hg.1	10.56	9.61	10.42	9.6	0.0011	0.0837	TPP2	tripeptidyl peptidase II	Coding	-1.94	-1.1	-1.95
TC11001544.hg.1	5.28	5.28	5.11	5.49	0.0011	0.0837	ABTB2	ankyrin repeat and BTB (POZ) domain containing 2	Coding	-1	-1.13	1.15
TC02005027.hg.1	7.17	6.63	6.5	6.63	0.0011	0.0837	WDR92	WD repeat domain 92	Coding	-1.45	-1.59	-1.45
TC02003727.hg.1	4.79	4.44	6.02	4.74	0.0011	0.0837			NonCoding	-1.27	2.35	-1.03
TC04000868.hg.1	5.82	5.82	6.28	5.59	0.0011	0.0837	WDR17	WD repeat domain 17	Coding	-1	1.37	-1.18
TC05001458.hg.1	5.52	4.91	4.3	5.2	0.0011	0.0843	OCLN	occludin	Coding	-1.53	-2.34	-1.25
TC19001101.hg.1	8.94	8.56	6.77	9.07	0.0011	0.0843	CD70	CD70 molecule	Coding	-1.3	-4.5	1.09
TC02000880.hg.1	9.21	9.22	7.42	8.25	0.0011	0.0843			Coding	1.01	-3.46	-1.95
TC18000325.hg.1	8.29	7.66	7.75	8.13	0.0011	0.0843			Coding	-1.55	-1.46	-1.11
TC18000767.hg.1	3.06	3.67	3.28	3.22	0.0011	0.0843			NonCoding	1.53	1.17	1.12
TC05003140.hg.1	3.91	5.04	4.02	5.88	0.0011	0.0843			NonCoding	2.19	1.08	3.94
TC06000096.hg.1	2.96	3.02	3.48	2.96	0.0011	0.0843			Coding	1.04	1.43	-1
TC01003352.hg.1	6.42	6.31	7.25	6.04	0.0011	0.0843	MRPL24	mitochondrial ribosomal protein L24	Coding	-1.08	1.79	-1.3
TC03001712.hg.1	9.51	9.06	9.95	8.94	0.0011	0.0843	HACD2	3-hydroxyacyl-CoA dehydratase 2	Coding	-1.37	1.36	-1.48
TC09001199.hg.1	4.83	4.7	5.28	4.74	0.0011	0.0843	SMC5-AS1	SMC5 antisense RNA 1 (head to head)	Coding	-1.09	1.37	-1.06
TC0X000897.hg.1	9.88	9.1	5.26	9.18	0.0011	0.0843			Coding	-1.72	-24.63	-1.63
TC11001821.hg.1	9.88	9.1	5.26	9.18	0.0011	0.0843			Coding	-1.72	-24.63	-1.63
TC13001451.hg.1	3.76	3.61	3.86	3.34	0.0011	0.0843			NonCoding	-1.11	1.07	-1.34
TC01003004.hg.1	7.94	7.94	8.31	7.83	0.0011	0.0844	PHTF1	putative homeodomain transcription factor 1	Coding	-1	1.29	-1.08
TC19001511.hg.1	5.03	5.15	4.51	5.16	0.0011	0.0844	FBXO27	F-box protein 27	Coding	1.09	-1.44	1.09
TC05001767.hg.1	4.68	5.09	4.68	5.21	0.0011	0.0844	IRF1	interferon regulatory factor 1	Coding	1.33	1.01	1.45
TC0X000255.hg.1	7.71	7.43	8.54	7.01	0.0011	0.0847	RBM3	RNA binding motif (RNP1, RRM) protein 3	Coding	-1.22	1.77	-1.63
TC17002747.hg.1	5.38	6.1	4.9	5.69	0.0011	0.085			NonCoding	1.65	-1.4	1.23
TC01003216.hg.1	4.69	4.59	5.03	4.69	0.0011	0.085	FAM63A	family with sequence similarity 63, member A	Coding	-1.07	1.27	1
TC6_ssto_hap7000080.hg.1	5.04	4.28	4.14	4.64	0.0011	0.085	HLA-DQA2	major histocompatibility complex, class II, DQ alpha 2	Coding	-1.69	-1.87	-1.32
TC06000086.hg.1	6.48	6.48	6.33	6.9	0.0011	0.085	HIVEP1	human immunodeficiency virus type I enhancer binding protein 1	Coding	1	-1.11	1.33
TC20000393.hg.1	11.4	11.34	10.68	11.34	0.0011	0.085	RNF114	ring finger protein 114	Coding	-1.05	-1.65	-1.04
TC05001910.hg.1	9.03	9.18	8.1	9.19	0.0011	0.085	JAKMIP2	janus kinase and microtubule interacting protein 2	Coding	1.1	-1.91	1.11
TC19000198.hg.1	7.32	7.4	5.41	7.2	0.0011	0.085			Coding	1.06	-3.75	-1.08
TC17002817.hg.1	3.55	3.11	3.1	3.1	0.0011	0.085	NPTX1	neuronal pentraxin I	NonCoding	-1.36	-1.36	-1.36
TC06003028.hg.1	4.6	5	3.54	5.12	0.0011	0.0851			NonCoding	1.32	-2.08	1.43
TC01000977.hg.1	13.07	13.05	13.82	12.68	0.0011	0.0851	ATP5F1	ATP synthase, H+ transporting, mitochondrial Fo complex subunit B1	Coding	-1.01	1.68	-1.31
TC19001349.hg.1	3.79	4.58	3.56	4.1	0.0012	0.0851			Coding	1.73	-1.17	1.24
TC02002751.hg.1	4.85	4.65	5.69	4.87	0.0012	0.0851			Coding	-1.15	1.79	1.01
TC08000402.hg.1	8.34	8.29	8.98	8.24	0.0012	0.0851	UBXN2B	UBX domain protein 2B	Coding	-1.04	1.56	-1.07
TC12001571.hg.1	11.41	12.49	13.69	13.53	0.0012	0.0851	ITGA5	integrin alpha 5	Coding	2.12	4.85	4.34
TC02000466.hg.1	7.69	7.96	8.94	8.04	0.0012	0.0851	HK2	hexokinase 2	Coding	1.2	2.38	1.28
TC03002142.hg.1	3.97	4.18	5.44	4.4	0.0012	0.0851			Coding	1.16	2.78	1.35
TC07003142.hg.1	3.91	4.16	4.83	4.45	0.0012	0.0851			NonCoding	1.18	1.89	1.45
TC12001663.hg.1	8.22	7.93	8.86	7.61	0.0012	0.0851	DPY19L2	dpy-19-like 2 (C. elegans)	Coding	-1.22	1.56	-1.52
TC02003100.hg.1	3.42	3.56	3.07	3.08	0.0012	0.0851			NonCoding	1.1	-1.27	-1.27
TC14000546.hg.1	4.66	4.64	4.18	4.63	0.0012	0.0851			Coding	-1.02	-1.4	-1.02
TC01001525.hg.1	4.08	3.87	3.81	3.45	0.0012	0.0852			Coding	-1.16	-1.2	-1.54
TC06000097.hg.1	6.33	6.21	5.88	6.2	0.0012	0.0852	RNF182	ring finger protein 182	Coding	-1.09	-1.36	-1.09
TC05000645.hg.1	5.56	5.83	4.6	5.67	0.0012	0.0857			Coding	1.21	-1.94	1.08
TC11001746.hg.1	13	12.96	13.7	12.72	0.0012	0.0857	MTCH2	mitochondrial carrier 2	Coding	-1.02	1.63	-1.21
TC02001909.hg.1	8.12	8.34	7.43	8.3	0.0012	0.0857	VPS54	vacuolar protein sorting 54 homolog (S. cerevisiae)	Coding	1.17	-1.61	1.13
TC12000072.hg.1	4.86	4.02	5.43	4.45	0.0012	0.0859			Coding	-1.79	1.48	-1.33
TC12001261.hg.1	5.02	4.43	4.71	4.42	0.0012	0.086	GSG1	germ cell associated 1	Coding	-1.51	-1.24	-1.52
TC11002577.hg.1	6.72	6.88	5.32	7.44	0.0012	0.086			NonCoding	1.12	-2.65	1.64
TC17001200.hg.1	5.48	5.14	5.2	5.18	0.0012	0.086	TOP3A	topoisomerase (DNA) III alpha	Coding	-1.26	-1.21	-1.23
TC07001873.hg.1	6.03	5.51	6.15	5.49	0.0012	0.086	MKLN1-AS	MKLN1 antisense RNA	Coding	-1.43	1.09	-1.45
TC01005567.hg.1	4.8	4.06	4.36	4.26	0.0012	0.0861			NonCoding	-1.67	-1.35	-1.46
TC17000720.hg.1	6.45	6.76	4.19	7.63	0.0012	0.0863	GDPD1	glycerophosphodiester phosphodiesterase domain containing 1	Coding	1.24	-4.78	2.26
TC18000169.hg.1	3.86	3.86	4.19	3.86	0.0012	0.0863	KATNAL2	katanin p60 subunit A-like 2	Coding	1	1.26	1
TC01003420.hg.1	5.42	5.38	5.74	5.42	0.0012	0.0868	B4GALT3	UDP-Gal:betaGlcNAc beta 1,4- galactosyltransferase, polypeptide 3	Coding	-1.03	1.24	1
TC17000459.hg.1	12.73	11.58	11.58	11.35	0.0012	0.0868	MRPL45	mitochondrial ribosomal protein L45	Coding	-2.22	-2.21	-2.61
TC06001876.hg.1	6.65	7.12	6.75	7.26	0.0012	0.0868	SLC17A5	solute carrier family 17 (acidic sugar transporter), member 5	Coding	1.39	1.07	1.52
TC04001530.hg.1	8.13	8.42	7.52	8.33	0.0012	0.0868	ANKRD50	ankyrin repeat domain 50	Coding	1.23	-1.52	1.15
TC08002600.hg.1	9.15	9.3	8.32	9.62	0.0012	0.0869	HOOK3	hook microtubule-tethering protein 3	Coding	1.11	-1.78	1.39
TC10000900.hg.1	11.47	11.13	11.61	10.94	0.0012	0.0869	BUB3	BUB3 mitotic checkpoint protein	Coding	-1.27	1.11	-1.44
TC14000282.hg.1	6.75	6.74	6.01	6.71	0.0012	0.0869			Coding	-1.01	-1.67	-1.03
TC08001821.hg.1	4.62	4.32	5.25	4.5	0.0012	0.0873	NAT1	N-acetyltransferase 1 (arylamine N-acetyltransferase)	NonCoding	-1.23	1.55	-1.09
TC15002015.hg.1	4.67	4.83	6.47	4.61	0.0012	0.088			Coding	1.12	3.49	-1.04
TC03001375.hg.1	5.1	4.74	4.66	4.74	0.0012	0.088	NME6	NME/NM23 nucleoside diphosphate kinase 6	Coding	-1.28	-1.35	-1.28
TC02003486.hg.1	10.93	11.23	10.4	11.5	0.0012	0.0883	GCC2	GRIP and coiled-coil domain containing 2	NonCoding	1.23	-1.45	1.49
TC01000355.hg.1	9.45	8.84	8.41	8.82	0.0012	0.0883	NUDC	nudC nuclear distribution protein	Coding	-1.53	-2.06	-1.55
TC07001717.hg.1	6.8	6.62	7.29	6.41	0.0012	0.0883	DPY19L2P2	DPY19L2 pseudogene 2	Coding	-1.13	1.41	-1.31
TC12002085.hg.1	8.3	8.78	8.73	8.78	0.0012	0.0883	CDK2AP1	cyclin-dependent kinase 2 associated protein 1	Coding	1.39	1.34	1.39
TC12003166.hg.1	3.75	3.08	3.58	3.25	0.0012	0.0883			NonCoding	-1.59	-1.12	-1.41
TC02004675.hg.1	3.34	3.63	5.48	3.06	0.0012	0.0886	SCN9A	sodium channel, voltage gated, type IX alpha subunit	NonCoding	1.22	4.4	-1.22
TC03000794.hg.1	3.93	3.92	4.91	3.89	0.0012	0.0887			Coding	-1.01	1.97	-1.03
TC02004387.hg.1	8.52	8.45	8.01	8.62	0.0013	0.0893	LOC285074	anaphase promoting complex subunit 1 pseudogene	NonCoding	-1.05	-1.42	1.08
TC02004484.hg.1	6.87	7.46	4.63	7.7	0.0013	0.0893			NonCoding	1.5	-4.73	1.78
TC01001937.hg.1	4.72	4.99	5.25	4.99	0.0013	0.0893			Coding	1.2	1.45	1.21
TC06000343.hg.1	8.42	7.87	7.97	7.74	0.0013	0.0894	MRPS18B	mitochondrial ribosomal protein S18B	Coding	-1.47	-1.36	-1.6
TC6_ssto_hap7000077.hg.1	5.04	3.98	3.78	4.09	0.0013	0.0894	HLA-DQA1	major histocompatibility complex, class II, DQ alpha 1	Coding	-2.08	-2.4	-1.93
TC09001610.hg.1	7.13	6.92	4.8	6.06	0.0013	0.0896			Coding	-1.16	-5.03	-2.1
TC01003881.hg.1	7.26	6.68	7.41	6.55	0.0013	0.0898	NVL	nuclear VCP-like	Coding	-1.49	1.11	-1.64
TC06000122.hg.1	3.91	4.08	4.77	3.94	0.0013	0.0898	MIR548A1	microRNA 548a-1	Coding	1.12	1.82	1.02
TC02002074.hg.1	6.99	7.26	6.88	7.5	0.0013	0.0898	EIF2AK3	eukaryotic translation initiation factor 2-alpha kinase 3	Coding	1.21	-1.08	1.42
TC05002075.hg.1	4.64	4.58	6.16	4.63	0.0013	0.0898	STC2	stanniocalcin 2	Coding	-1.05	2.85	-1.01
TC10000205.hg.1	3.96	3.64	4.05	3.53	0.0013	0.0899			Coding	-1.25	1.07	-1.35
TC14000428.hg.1	4.93	4.93	5.05	4.56	0.0013	0.09			Coding	-1	1.09	-1.29
TC11003449.hg.1	12.99	12.58	13.43	12.16	0.0013	0.09	TMX2	thioredoxin-related transmembrane protein 2	Coding	-1.33	1.36	-1.78
TC12000497.hg.1	9.92	9.93	8.87	10.17	0.0013	0.09	RAB5B	RAB5B, member RAS oncogene family	Coding	1.01	-2.08	1.19
TC20000026.hg.1	6.26	5.18	5.69	5.16	0.0013	0.0901	NOP56; SNORD57; SNORD56; SNORA51; SNORD110; SNORD86; MIR1292	NOP56 ribonucleoprotein; small nucleolar RNA, C/D box 57; small nucleolar RNA, C/D box 56; small nucleolar RNA, H/ACA box 51; small nucleolar RNA, C/D box 110; small nucleolar RNA, C/D box 86; microRNA 1292	Coding	-2.11	-1.49	-2.15
TC11002986.hg.1	7.25	5.66	6.74	5.6	0.0013	0.0904			NonCoding	-3.02	-1.43	-3.15
TC08001511.hg.1	9.1	9.12	8.37	9.51	0.0013	0.0907	LRP12	LDL receptor related protein 12	Coding	1.01	-1.66	1.32
TC16001175.hg.1	3.71	3.42	2.96	3.41	0.0013	0.0907			Coding	-1.22	-1.68	-1.23
TC02001415.hg.1	6.34	5.95	5.91	5.95	0.0013	0.0907	ATG16L1	autophagy related 16-like 1	Coding	-1.31	-1.34	-1.31
TC06000324.hg.1	12.41	12.95	11.04	12.39	0.0013	0.0907			Coding	1.46	-2.58	-1.01
TC10000661.hg.1	4.98	4.44	4.89	4.24	0.0013	0.0907	EXOC6	exocyst complex component 6	Coding	-1.46	-1.07	-1.67
TC08001543.hg.1	3.64	4.37	3.45	4.1	0.0013	0.0907			Coding	1.66	-1.14	1.37
TC08000641.hg.1	12.63	11.68	12.78	11.45	0.0013	0.0907	ATP6V1C1	ATPase, H+ transporting, lysosomal 42kDa, V1 subunit C1	Coding	-1.93	1.11	-2.26
TC21000768.hg.1	7.93	8.63	9.55	8.85	0.0013	0.0909	PFKL	phosphofructokinase, liver	NonCoding	1.63	3.07	1.9
TC06002706.hg.1	3.51	3.22	3.22	3.22	0.0013	0.0909			NonCoding	-1.22	-1.22	-1.22
TC15001570.hg.1	9.05	8.32	8.16	8.39	0.0013	0.0909	VWA9	von Willebrand factor A domain containing 9	Coding	-1.66	-1.85	-1.58
TC17001557.hg.1	11.68	13.37	10.76	12.58	0.0013	0.0909	RNU2-4P	RNA, U2 small nuclear 4, pseudogene	Coding	3.21	-1.9	1.86
TC03000634.hg.1	8.23	8.38	7.62	8.46	0.0013	0.091	PARP14	poly(ADP-ribose) polymerase family member 14	Coding	1.11	-1.53	1.18
TC01001807.hg.1	7.05	7.36	7.95	7.37	0.0013	0.0912	LYPLAL1	lysophospholipase-like 1	Coding	1.24	1.87	1.25
TC16002069.hg.1	7.69	7.52	6.99	7.72	0.0013	0.0912	QPRT	quinolinate phosphoribosyltransferase	Coding	-1.12	-1.63	1.02
TC02001422.hg.1	5.09	5.17	4.85	5.05	0.0013	0.0913	TRPM8	transient receptor potential cation channel, subfamily M, member 8	Coding	1.05	-1.18	-1.03
TC20000832.hg.1	6.83	7.44	6.41	7.09	0.0013	0.0913			Coding	1.53	-1.34	1.2
TC06001021.hg.1	8.52	9.12	7.17	8.71	0.0013	0.0913			Coding	1.51	-2.54	1.14
TC04002626.hg.1	5.38	6.03	4.61	6.08	0.0013	0.0913			NonCoding	1.57	-1.7	1.62
TC16000510.hg.1	13.37	14.98	12.87	14.35	0.0013	0.0913			Coding	3.06	-1.41	1.97
TC01003537.hg.1	4.68	6.21	4.21	5.06	0.0013	0.0913			Coding	2.9	-1.38	1.3
TC13000383.hg.1	5.05	5.35	6.06	5.23	0.0013	0.0913	TNFSF13B	tumor necrosis factor (ligand) superfamily, member 13b	Coding	1.23	2.02	1.13
TC01005806.hg.1	5.27	5.01	6.91	5.08	0.0013	0.0916			NonCoding	-1.19	3.12	-1.14
TC06001003.hg.1	14.2	15.31	12.95	14.9	0.0013	0.0919			Coding	2.16	-2.38	1.62
TC01002267.hg.1	6.03	5.57	5.72	5.26	0.0014	0.092			Coding	-1.38	-1.24	-1.71
TC11001491.hg.1	7.14	7.99	5.58	7.66	0.0014	0.092			Coding	1.81	-2.94	1.44
TC08000579.hg.1	4.83	4.68	4.89	4.57	0.0014	0.0921	NDUFAF6	NADH dehydrogenase (ubiquinone) complex I, assembly factor 6	Coding	-1.11	1.04	-1.19
TC20000082.hg.1	6.83	6.68	9.23	6.35	0.0014	0.0921	SNAP25	synaptosome associated protein 25kDa	Coding	-1.11	5.26	-1.4
TC03000141.hg.1	4.74	4.74	5.03	4.73	0.0014	0.0925	CMC1	C-x(9)-C motif containing 1	Coding	-1	1.22	-1
TC02003765.hg.1	9.43	9.29	8.83	9.43	0.0014	0.0926			NonCoding	-1.1	-1.52	-1
TC05002112.hg.1	6.7	6.63	7.34	6.68	0.0014	0.0928	DDX41	DEAD (Asp-Glu-Ala-Asp) box polypeptide 41	Coding	-1.05	1.55	-1.01
TC21001045.hg.1	6.23	7	6.9	7.42	0.0014	0.0928	POFUT2	protein O-fucosyltransferase 2	NonCoding	1.71	1.59	2.29
TC05002899.hg.1	3.17	3.51	3.79	3.49	0.0014	0.0931			NonCoding	1.26	1.53	1.25
TC04000456.hg.1	4.83	4.41	5.91	4.78	0.0014	0.0931			Coding	-1.34	2.11	-1.04
TC12001123.hg.1	10.59	9.91	10.48	9.05	0.0014	0.0931	C12orf4	chromosome 12 open reading frame 4	Coding	-1.6	-1.08	-2.92
TC14001294.hg.1	2.9	3.21	2.73	2.92	0.0014	0.0931			Coding	1.24	-1.12	1.01
TC17002856.hg.1	7.58	7.79	6.95	7.66	0.0014	0.0932	CEP112	centrosomal protein 112kDa	Coding	1.16	-1.55	1.06
TC04002616.hg.1	6.29	4.74	4.88	5.77	0.0014	0.0932			NonCoding	-2.94	-2.66	-1.44
TC09000089.hg.1	6.89	7.22	8.64	6.95	0.0014	0.0932	RRAGA	Ras-related GTP binding A	Coding	1.25	3.35	1.04
TC01004739.hg.1	7.99	8.04	9.86	7.81	0.0014	0.0932	SCNM1	sodium channel modifier 1	NonCoding	1.04	3.67	-1.13
TC03000707.hg.1	10.48	10.65	10.14	10.49	0.0014	0.0932	ATP2C1	ATPase, Ca++ transporting, type 2C, member 1	Coding	1.12	-1.27	1
TC01000721.hg.1	5.6	5.48	6.26	5.09	0.0014	0.0932	DLEU2L	deleted in lymphocytic leukemia 2-like	Coding	-1.09	1.58	-1.43
TC01002839.hg.1	4.23	5.67	4.14	4.93	0.0014	0.0932			Coding	2.71	-1.07	1.62
TC19000039.hg.1	17.24	16.95	17.82	17.03	0.0014	0.0932	RPS15	ribosomal protein S15	Coding	-1.22	1.5	-1.16
TC02001016.hg.1	4.08	4.08	4.31	4.07	0.0014	0.0932	GAD1	glutamate decarboxylase 1	Coding	-1	1.18	-1
TC13000471.hg.1	2.93	3.68	2.78	3.11	0.0014	0.0932			Coding	1.68	-1.11	1.13
TC01001793.hg.1	8.86	8.76	8.25	8.75	0.0014	0.0932	KCTD3	potassium channel tetramerization domain containing 3	Coding	-1.08	-1.52	-1.08
TC03000086.hg.1	3.63	4.89	3.5	4.04	0.0014	0.0932			Coding	2.39	-1.09	1.33
TC02001081.hg.1	6.62	6.78	7.48	6.65	0.0014	0.0932	UBE2E3	ubiquitin-conjugating enzyme E2E 3	Coding	1.12	1.82	1.02
TC07000537.hg.1	6.78	7.14	7.08	7.28	0.0014	0.0932	STEAP2	STEAP family member 2, metalloreductase	Coding	1.29	1.24	1.42
TC05003419.hg.1	5.65	5.64	5.14	5.94	0.0014	0.0933			Coding	-1	-1.43	1.22
TC02002111.hg.1	6.72	6.35	6.95	6.39	0.0014	0.0935	LMAN2L	lectin, mannose-binding 2-like	Coding	-1.29	1.17	-1.26
TC17001795.hg.1	5	4.8	4.46	5.68	0.0014	0.0935			Coding	-1.14	-1.45	1.6
TC10000079.hg.1	12.8	12.87	11.29	12.77	0.0014	0.0935			Coding	1.05	-2.83	-1.02
TC03001546.hg.1	5.99	5.75	6.29	5.79	0.0014	0.0937	FOXP1	forkhead box P1	Coding	-1.18	1.23	-1.15
TC22001047.hg.1	2.76	3.13	3.12	3.04	0.0014	0.0938			NonCoding	1.3	1.28	1.22
TC12000790.hg.1	6.87	7.97	6.57	7.4	0.0014	0.0938			Coding	2.15	-1.23	1.45
TC11001827.hg.1	9.61	9.92	9.06	10.55	0.0014	0.094	OSBP	oxysterol binding protein	Coding	1.25	-1.46	1.93
TC01002027.hg.1	14.18	15.04	12.34	14.36	0.0014	0.0941			Coding	1.81	-3.58	1.13
TC21000730.hg.1	4.67	4.41	5.12	4.45	0.0014	0.0941	B3GALT5	UDP-Gal:betaGlcNAc beta 1,3-galactosyltransferase 5	NonCoding	-1.2	1.36	-1.17
TC07001456.hg.1	3.42	3.91	3.36	3.34	0.0014	0.0941			Coding	1.4	-1.04	-1.06
TC19000521.hg.1	6.08	6.02	5.73	6.56	0.0014	0.0945	SIPA1L3	signal-induced proliferation-associated 1 like 3	Coding	-1.04	-1.28	1.39
TC17000231.hg.1	18.34	16.78	19.04	17.43	0.0014	0.0948			Coding	-2.94	1.62	-1.88
TC17001237.hg.1	18.34	16.78	19.04	17.43	0.0014	0.0948			Coding	-2.94	1.62	-1.88
TC14002216.hg.1	5.32	4.33	4.7	4.69	0.0014	0.0948	IGHJ1	immunoglobulin heavy joining 1	Coding	-1.99	-1.53	-1.55
TC04001986.hg.1	13.71	14.75	13.29	15.01	0.0014	0.0949	FAM114A1	family with sequence similarity 114, member A1	NonCoding	2.05	-1.34	2.46
TC17002739.hg.1	8.85	8.73	7.61	8.63	0.0015	0.0953			NonCoding	-1.09	-2.37	-1.16
TC01002457.hg.1	4.69	4.8	4.57	4.99	0.0015	0.0953	ADGRB2	adhesion G protein-coupled receptor B2	Coding	1.07	-1.09	1.23
TC15001269.hg.1	6.19	7.41	6.42	7.59	0.0015	0.0953			Coding	2.33	1.17	2.63
TC02001366.hg.1	4.71	3.49	3.89	3.59	0.0015	0.0955			Coding	-2.33	-1.76	-2.17
TC20000177.hg.1	3.49	3.53	4.1	3.57	0.0015	0.0955			Coding	1.03	1.53	1.06
TC01002801.hg.1	12.23	11.98	12.67	12.04	0.0015	0.0955			Coding	-1.19	1.36	-1.14
TC17000807.hg.1	4.35	4.58	5.44	4.6	0.0015	0.0956	MAP2K6	mitogen-activated protein kinase kinase 6	Coding	1.17	2.14	1.2
TC06003855.hg.1	6.05	6.07	4.11	5.83	0.0015	0.0957	VNN2	vanin 2	NonCoding	1.01	-3.85	-1.17
TC02003906.hg.1	3.9	3.52	3.57	3.74	0.0015	0.0957			NonCoding	-1.31	-1.26	-1.12
TC21000588.hg.1	3.26	3.38	3.87	3.39	0.0015	0.0957			NonCoding	1.09	1.53	1.09
TC11001160.hg.1	3.71	3.53	3.18	3.47	0.0015	0.0957			Coding	-1.13	-1.44	-1.17
TC10000729.hg.1	5.31	4.87	4.77	4.89	0.0015	0.0957	C10orf2	chromosome 10 open reading frame 2	Coding	-1.35	-1.45	-1.34
TC04000543.hg.1	10.25	11.19	8.88	10.21	0.0015	0.0957			Coding	1.92	-2.59	-1.03
TC02004666.hg.1	13.57	14.09	13.2	14.43	0.0015	0.0957	MXRA7	matrix-remodelling associated 7	NonCoding	1.43	-1.3	1.81
TC01003623.hg.1	9.65	10.71	9.67	10.77	0.0015	0.0957	EDEM3	ER degradation enhancer, mannosidase alpha-like 3	Coding	2.08	1.01	2.17
TC12001502.hg.1	7.81	7.6	7.2	7.91	0.0015	0.0957	TFCP2	transcription factor CP2	Coding	-1.15	-1.52	1.07
TC0X000315.hg.1	4.9	5.08	3.6	4.74	0.0015	0.0957			Coding	1.14	-2.47	-1.12
TC16000598.hg.1	9.13	8.65	8.52	8.67	0.0015	0.0957	IST1	increased sodium tolerance 1 homolog (yeast)	Coding	-1.4	-1.53	-1.38
TC16000039.hg.1	5.56	5.57	5.87	5.49	0.0015	0.0957	UBE2I	ubiquitin conjugating enzyme E2I	Coding	1	1.24	-1.05
TC09001684.hg.1	6.01	5.63	5.63	5.63	0.0015	0.0958	SURF6	surfeit 6	Coding	-1.31	-1.3	-1.3
TC01005252.hg.1	4.12	3.64	4.75	3.85	0.0015	0.0958			NonCoding	-1.39	1.55	-1.21
TC03000162.hg.1	7.83	7.2	7.43	6.99	0.0015	0.0958	CNOT10	CCR4-NOT transcription complex subunit 10	Coding	-1.55	-1.32	-1.79
TC07002330.hg.1	2.88	2.95	3.42	2.85	0.0015	0.096			NonCoding	1.05	1.46	-1.02
TC15001752.hg.1	5.98	6.11	6.38	6.11	0.0015	0.0963	GOLGA2P10	golgin A2 pseudogene 10	Coding	1.09	1.31	1.09
TC18000042.hg.1	9.54	9.88	10.51	9.77	0.0015	0.0964	ANKRD12	ankyrin repeat domain 12	Coding	1.26	1.96	1.17
TC06000168.hg.1	14.53	14.24	16.56	14.03	0.0015	0.0964	HIST1H1E	histone cluster 1, H1e	Coding	-1.22	4.09	-1.41
TC19000531.hg.1	11.79	11.31	12.41	11.12	0.0015	0.0964	EIF3K	eukaryotic translation initiation factor 3, subunit K	Coding	-1.39	1.53	-1.59
TC01004801.hg.1	10.27	10.29	11.32	9.93	0.0015	0.0965			NonCoding	1.01	2.07	-1.27
TC04000433.hg.1	7.4	7.22	7.8	6.92	0.0015	0.0965	MRPL1	mitochondrial ribosomal protein L1	Coding	-1.13	1.32	-1.39
TC01003961.hg.1	5.82	5.67	6.53	5.82	0.0015	0.0965	TTC13	tetratricopeptide repeat domain 13	Coding	-1.12	1.64	1
TC02000046.hg.1	9.51	9.43	8.84	10	0.0015	0.0966	ASAP2	ArfGAP with SH3 domain, ankyrin repeat and PH domain 2	Coding	-1.06	-1.59	1.41
TC01005428.hg.1	6.45	6.46	5.85	7.34	0.0015	0.0973	HIVEP3	human immunodeficiency virus type I enhancer binding protein 3	NonCoding	1.01	-1.52	1.85
TC11000559.hg.1	13.46	13.98	12.15	12.99	0.0015	0.0973	SNORA57	small nucleolar RNA, H/ACA box 57	Coding	1.44	-2.48	-1.39
TC07002879.hg.1	7.92	7.37	8.13	7.26	0.0015	0.0973			NonCoding	-1.47	1.15	-1.58
TC07003019.hg.1	5.06	4.32	5.15	4.52	0.0015	0.0974	ABHD11	abhydrolase domain containing 11	NonCoding	-1.67	1.06	-1.46
TC07002567.hg.1	10.7	10.3	12.12	11.07	0.0015	0.0974	SND1	staphylococcal nuclease and tudor domain containing 1	NonCoding	-1.32	2.66	1.29
TC19002320.hg.1	4.8	4.39	4.32	4.38	0.0015	0.0974	HNRNPM	heterogeneous nuclear ribonucleoprotein M	NonCoding	-1.33	-1.39	-1.34
TC11002132.hg.1	4.34	4.06	4.35	4.13	0.0015	0.0974	NDUFC2-KCTD14; NDUFC2; KCTD14	NDUFC2-KCTD14 readthrough; NADH dehydrogenase (ubiquinone) 1, subcomplex unknown, 2, 14.5kDa; potassium channel tetramerization domain containing 14	Coding	-1.22	1.01	-1.15
TC0X001511.hg.1	4.07	3.79	4.3	3.87	0.0015	0.0974	MAGEA1	MAGE family member A1	Coding	-1.21	1.17	-1.14
TC14001099.hg.1	11.93	13.18	10.51	12.54	0.0015	0.0974			Coding	2.37	-2.68	1.52
TC15002352.hg.1	11.86	11.96	10.82	12.1	0.0015	0.0975	ABHD2	abhydrolase domain containing 2	NonCoding	1.07	-2.05	1.18
TC18000548.hg.1	4.7	4.4	4.44	4.35	0.0016	0.0978	CCBE1	collagen and calcium binding EGF domains 1	Coding	-1.23	-1.2	-1.28
TC12003291.hg.1	5.76	6.14	5.66	6.34	0.0016	0.0978	SSPN	sarcospan	Coding	1.3	-1.07	1.49
TC21000449.hg.1	3.86	4.31	3.9	4.28	0.0016	0.0978			Coding	1.36	1.03	1.34
TC07001740.hg.1	7.66	7.67	7.13	8.24	0.0016	0.0979	CCDC71L	coiled-coil domain containing 71-like	Coding	1.01	-1.44	1.49
TC20000094.hg.1	4.1	4.06	4.46	4.1	0.0016	0.0979	ISM1	isthmin 1, angiogenesis inhibitor	Coding	-1.03	1.28	-1
TC08000151.hg.1	9.76	9.11	9.89	9.26	0.0016	0.0981	ATP6V1B2	ATPase, H+ transporting, lysosomal 56/58kDa, V1 subunit B2	Coding	-1.57	1.09	-1.42
TC06002215.hg.1	11.59	10.45	10.01	10.67	0.0016	0.0984	NUP43	nucleoporin 43kDa	Coding	-2.2	-2.97	-1.88
TC11001499.hg.1	10.85	10.1	11.32	9.61	0.0016	0.0985	SVIP	small VCP/p97-interacting protein	Coding	-1.68	1.39	-2.35
TC04002010.hg.1	3.94	3.86	3.41	3.66	0.0016	0.0985	LOC101927157	uncharacterized LOC101927157	NonCoding	-1.06	-1.45	-1.22
TC10002083.hg.1	3.21	3.19	3.67	3.22	0.0016	0.0985			NonCoding	-1.02	1.38	1
TC19001497.hg.1	8.89	9.07	10.34	9.24	0.0016	0.0986	YIF1B	Yip1 interacting factor homolog B (S. cerevisiae)	Coding	1.13	2.73	1.27
TC10000814.hg.1	6.34	6.3	6.59	6.26	0.0016	0.0989	VTI1A	vesicle transport through interaction with t-SNAREs 1A	Coding	-1.03	1.19	-1.06
TC16000316.hg.1	9.13	8.4	8.42	8.43	0.0016	0.0989	RRN3P2	RRN3 homolog, RNA polymerase I transcription factor pseudogene 2	Coding	-1.66	-1.64	-1.62
TC20000657.hg.1	7	7.19	6.65	7.8	0.0016	0.0989	RRBP1	ribosome binding protein 1	Coding	1.15	-1.27	1.74
TC01001299.hg.1	8.12	8.12	6.91	8.11	0.0016	0.0989	FDPS	farnesyl diphosphate synthase	Coding	-1	-2.33	-1.01
TC19001599.hg.1	4.7	5.48	6.04	5.48	0.0016	0.0989	LOC100505715	uncharacterized LOC100505715	Coding	1.72	2.53	1.71
TC08001094.hg.1	5.36	4.88	5.17	4.8	0.0016	0.0991	INTS9	integrator complex subunit 9	Coding	-1.4	-1.14	-1.48
TC08002129.hg.1	7.25	7.03	7.88	7.03	0.0016	0.0991	CHRAC1	chromatin accessibility complex 1	NonCoding	-1.16	1.55	-1.16
TC01003272.hg.1	4.3	4.1	4.65	4.14	0.0016	0.0994	RP1-178F15.3		Coding	-1.15	1.27	-1.12
TC11002448.hg.1	4.88	4.6	4.6	4.6	0.0016	0.0995	NFRKB	nuclear factor related to kappaB binding protein	Coding	-1.21	-1.21	-1.21
TC01001817.hg.1	5.11	5.11	4.66	5.03	0.0016	0.0995	MARK1	MAP/microtubule affinity-regulating kinase 1	Coding	-1	-1.37	-1.06
TC21000570.hg.1	7.25	7.09	3.97	7.83	0.0016	0.0995			NonCoding	-1.11	-9.74	1.49
TC0X000045.hg.1	8.09	7.59	7.92	7.38	0.0016	0.0995	MSL3	male-specific lethal 3 homolog (Drosophila)	Coding	-1.41	-1.13	-1.64
TC16002049.hg.1	5.83	5.92	5.57	6.1	0.0016	0.0999	NME4	NME/NM23 nucleoside diphosphate kinase 4	Coding	1.07	-1.2	1.21
TC07002378.hg.1	5.27	4.84	4.86	4.9	0.0016	0.0999			NonCoding	-1.35	-1.33	-1.29
TC07000547.hg.1	11.11	11.52	10.88	11.79	0.0016	0.1	ANKIB1	ankyrin repeat and IBR domain containing 1	Coding	1.32	-1.17	1.61
TC01003214.hg.1	4.64	4.98	4.42	4.75	0.0016	0.1			Coding	1.26	-1.17	1.08
TC11001015.hg.1	6.06	5.79	5.31	6.03	0.0016	0.1005	NCAM1	neural cell adhesion molecule 1	Coding	-1.2	-1.68	-1.02
TC05001457.hg.1	10.3	9.6	9.3	9.68	0.0016	0.1005	GTF2H2; GTF2H2C; GTF2H2B	general transcription factor IIH subunit 2; GTF2H2 family member C; general transcription factor IIH subunit 2B (pseudogene)	Coding	-1.62	-2.01	-1.54
TC09000563.hg.1	4.75	4.93	3.79	4.65	0.0016	0.1005			Coding	1.13	-1.96	-1.08
TC19001528.hg.1	7.79	6.94	7.76	6.77	0.0016	0.1005	ZNF780B	zinc finger protein 780B	Coding	-1.8	-1.02	-2.02
TC0X001986.hg.1	3.15	3.13	3.44	3.06	0.0016	0.1006			NonCoding	-1.02	1.22	-1.06
TC03002270.hg.1	4.78	5.12	6.91	5.32	0.0016	0.1007			NonCoding	1.26	4.36	1.46
TC01005921.hg.1	4.51	4.5	3.99	5.43	0.0017	0.101			NonCoding	-1.01	-1.43	1.89
TC13001255.hg.1	2.95	2.77	3.47	2.94	0.0017	0.101			NonCoding	-1.14	1.43	-1.01
TC06002243.hg.1	3.22	3.92	3.09	3.42	0.0017	0.101			Coding	1.63	-1.09	1.15
TC14001022.hg.1	3.5	3.5	4.03	3.44	0.0017	0.101	EGLN3	egl-9 family hypoxia-inducible factor 3	Coding	1	1.45	-1.04
TC01002526.hg.1	9.19	8.07	8.19	8.31	0.0017	0.101	MTF1	metal-regulatory transcription factor 1	Coding	-2.17	-1.99	-1.84
TC01005695.hg.1	4.29	3.98	3.98	3.98	0.0017	0.101			NonCoding	-1.24	-1.24	-1.24
TC01000783.hg.1	4.75	4.16	4.12	4.13	0.0017	0.1013	ST6GALNAC5	ST6 (alpha-N-acetyl-neuraminyl-2,3-beta-galactosyl-1,3)-N-acetylgalactosaminide alpha-2,6-sialyltransferase 5	Coding	-1.5	-1.55	-1.53
TC16000524.hg.1	7.64	7.5	6.49	7.7	0.0017	0.1015	CES2	carboxylesterase 2	Coding	-1.1	-2.21	1.04
TC0X001429.hg.1	8.75	8.84	7.77	9.1	0.0017	0.1017	ATP11C	ATPase, class VI, type 11C	Coding	1.06	-1.98	1.27
TC08001246.hg.1	9.2	9.48	10.12	9.48	0.0017	0.1017	NSMAF	neutral sphingomyelinase activation associated factor	Coding	1.21	1.9	1.22
TC01002626.hg.1	4.54	4.62	5.09	4.5	0.0017	0.102			Coding	1.06	1.46	-1.03
TC09000918.hg.1	6.89	6.84	7.67	6.89	0.0017	0.1021	ZDHHC21	zinc finger, DHHC-type containing 21	Coding	-1.03	1.72	-1
TC09002600.hg.1	3.68	3.1	2.87	2.93	0.0017	0.1022			NonCoding	-1.5	-1.75	-1.68
TC19001267.hg.1	6.94	6.81	7.33	6.77	0.0017	0.1022	SMIM7	small integral membrane protein 7	Coding	-1.09	1.32	-1.12
TC04001661.hg.1	4.21	4.06	5.33	4.15	0.0017	0.1022			Coding	-1.11	2.17	-1.05
TC02001359.hg.1	6.03	6.26	5.89	6.24	0.0017	0.1022	RHBDD1	rhomboid domain containing 1	Coding	1.18	-1.1	1.16
TC12000808.hg.1	13.33	13.91	12.51	13.72	0.0017	0.1022			Coding	1.5	-1.77	1.31
TC01000058.hg.1	7.32	7.53	7.73	7.46	0.0017	0.1023	RER1	retention in endoplasmic reticulum sorting receptor 1	Coding	1.15	1.33	1.09
TC05002480.hg.1	3.45	3.49	3.16	3.45	0.0017	0.1024			NonCoding	1.03	-1.23	1
TC14001113.hg.1	3.07	3.07	3.32	3.01	0.0017	0.1024			Coding	-1	1.18	-1.05
TC13000489.hg.1	5.82	4.93	5.26	4.93	0.0017	0.1024			Coding	-1.85	-1.47	-1.85
TC01003329.hg.1	6.53	6.35	7.43	6.39	0.0017	0.1024	SSR2	signal sequence receptor, beta (translocon-associated protein beta)	Coding	-1.14	1.87	-1.11
TC06001473.hg.1	7.61	8.25	4.7	7.01	0.0017	0.1033			Coding	1.55	-7.54	-1.52
TC08001399.hg.1	4.47	5.24	3.97	4.48	0.0017	0.1033			Coding	1.69	-1.42	1.01
TC02000237.hg.1	8.11	8.43	6.75	8.44	0.0017	0.1033	QPCT	glutaminyl-peptide cyclotransferase	Coding	1.25	-2.57	1.26
TC14001343.hg.1	7.17	7.04	6.19	7.08	0.0017	0.1035	TMED8	transmembrane p24 trafficking protein family member 8	Coding	-1.09	-1.96	-1.06
TC19000203.hg.1	6.39	6.55	7.03	6.64	0.0017	0.1036	LOC105369211	uncharacterized LOC105369211	Coding	1.12	1.56	1.19
TC19002361.hg.1	4.49	3.92	3.95	3.98	0.0017	0.1039			NonCoding	-1.49	-1.45	-1.43
TC05002751.hg.1	3.85	3.84	4.43	3.85	0.0017	0.1039			NonCoding	-1	1.5	1
TC06003264.hg.1	2.76	2.76	3.42	2.79	0.0017	0.1039	IFITM4P	interferon induced transmembrane protein 4 pseudogene	NonCoding	-1	1.58	1.02
TC12001068.hg.1	6.41	6.21	6.86	6.16	0.0017	0.1039	ZNF84	zinc finger protein 84	Coding	-1.15	1.36	-1.19
TC20000083.hg.1	6.08	5.46	5.62	5.56	0.0017	0.1039	SLX4IP	SLX4 interacting protein	Coding	-1.54	-1.38	-1.44
TC02002504.hg.1	9.64	8.86	8.8	8.86	0.0018	0.1039	STK39	serine threonine kinase 39	Coding	-1.71	-1.79	-1.71
TC01001178.hg.1	5.2	5.41	5.75	5.5	0.0018	0.104	PLEKHO1	pleckstrin homology domain containing, family O member 1	Coding	1.15	1.46	1.23
TC0X001370.hg.1	5.12	5.11	4.6	4.93	0.0018	0.1041	MBNL3	muscleblind-like splicing regulator 3	Coding	-1	-1.43	-1.14
TC15001211.hg.1	7.59	7.56	8.44	7.35	0.0018	0.1041	MEIS2	Meis homeobox 2	Coding	-1.02	1.8	-1.18
TC11001947.hg.1	9.09	8.94	9.54	8.69	0.0018	0.1044	FIBP	fibroblast growth factor (acidic) intracellular binding protein	Coding	-1.11	1.37	-1.32
TC0X001419.hg.1	12.18	11.89	12.36	11.51	0.0018	0.1044	RBMX	RNA binding motif protein, X-linked	Coding	-1.23	1.13	-1.59
TC03001178.hg.1	7.29	6.47	5.05	6.15	0.0018	0.1044			Coding	-1.77	-4.74	-2.21
TC01002985.hg.1	8.21	7.26	7.62	7.18	0.0018	0.1044	WDR77	WD repeat domain 77	Coding	-1.93	-1.5	-2.04
TC0X002287.hg.1	9.08	8.38	9.01	8.61	0.0018	0.1044			NonCoding	-1.62	-1.04	-1.38
TC0X001518.hg.1	9	8.88	10.07	8.82	0.0018	0.1044	IDH3G	isocitrate dehydrogenase 3 (NAD+) gamma	Coding	-1.09	2.09	-1.14
TC11003102.hg.1	2.97	2.96	3.29	2.99	0.0018	0.1044	LINC01616	long intergenic non-protein coding RNA 1616	NonCoding	-1.01	1.25	1.02
TC07001813.hg.1	7.59	8.21	7	8.36	0.0018	0.1044	CADPS2	Ca++-dependent secretion activator 2	Coding	1.53	-1.5	1.71
TC16000230.hg.1	6.19	6.62	6.51	6.61	0.0018	0.1044	SNX29P1	sorting nexin 29 pseudogene 1	Coding	1.34	1.25	1.34
TC03003184.hg.1	8.19	7.17	7.94	7.25	0.0018	0.1044	KPNA4	karyopherin alpha 4 (importin alpha 3)	NonCoding	-2.04	-1.2	-1.93
TC16000477.hg.1	8.06	7.64	7.92	7.72	0.0018	0.1044	NUP93	nucleoporin 93kDa	Coding	-1.34	-1.1	-1.27
TC17000622.hg.1	16.07	16.85	13.47	16.24	0.0018	0.1046			Coding	1.72	-6.05	1.13
TC10002564.hg.1	3.63	3.83	4.24	3.75	0.0018	0.1047	SEPT7P9	septin 7 pseudogene 9	NonCoding	1.15	1.52	1.09
TC06002708.hg.1	6.81	7.09	5.93	6.83	0.0018	0.1049			NonCoding	1.21	-1.85	1.01
TC20000781.hg.1	4.95	4.86	4.68	4.93	0.0018	0.1049			Coding	-1.06	-1.2	-1.02
TC05000386.hg.1	6.34	6.36	6.69	6.35	0.0018	0.1049	BHMT2	betaine--homocysteine S-methyltransferase 2	Coding	1.02	1.28	1.01
TC03001217.hg.1	7	7.29	4.02	7.63	0.0018	0.1049	DAZL	deleted in azoospermia-like	Coding	1.22	-7.92	1.55
TC14001911.hg.1	13.71	14.63	11.45	13.6	0.0018	0.105	RPPH1	ribonuclease P RNA component H1	NonCoding	1.89	-4.79	-1.08
TC09002455.hg.1	7.03	6.75	7.5	6.92	0.0018	0.1051			NonCoding	-1.21	1.38	-1.08
TC0X000513.hg.1	4.2	4.73	5.64	4.39	0.0018	0.1051			Coding	1.44	2.71	1.14
TC15000974.hg.1	3.94	4.6	3.7	3.98	0.0018	0.1052			Coding	1.57	-1.18	1.02
TC05002653.hg.1	7.86	8.41	7.4	8.8	0.0018	0.1052			NonCoding	1.46	-1.37	1.92
TC06000764.hg.1	3.69	4.24	3.8	3.89	0.0018	0.1053			Coding	1.46	1.09	1.15
TC01004674.hg.1	11.81	11.97	11.18	12.22	0.0018	0.1053			NonCoding	1.12	-1.54	1.33
TC16001973.hg.1	3.57	2.93	3	2.8	0.0018	0.1054			NonCoding	-1.56	-1.49	-1.71
TC10000772.hg.1	7.05	6.06	6.02	6.22	0.0018	0.1054	TAF5	TAF5 RNA polymerase II, TATA box binding protein (TBP)-associated factor, 100kDa	Coding	-1.99	-2.04	-1.78
TC01003344.hg.1	7.31	5.78	6.21	5.62	0.0018	0.1054	GPATCH4	G-patch domain containing 4	Coding	-2.88	-2.15	-3.22
TC04001069.hg.1	8.84	8.47	7.31	8.75	0.0018	0.1056	DCAF16	DDB1 and CUL4 associated factor 16	Coding	-1.29	-2.89	-1.06
TC12003214.hg.1	10.91	10.53	11.2	10.23	0.0018	0.1056	CNPY2	canopy FGF signaling regulator 2	Coding	-1.3	1.22	-1.6
TC17002037.hg.1	12.7	12.04	13.23	11.98	0.0018	0.1057	MPDU1	mannose-P-dolichol utilization defect 1	NonCoding	-1.58	1.44	-1.65
TC12001974.hg.1	7.74	7.47	7.62	7.62	0.0018	0.1057	BRAP	BRCA1 associated protein	Coding	-1.2	-1.09	-1.08
TC14000162.hg.1	4.65	5.61	4.11	4.79	0.0018	0.1057			Coding	1.95	-1.46	1.1
TC11001478.hg.1	9.35	7.76	7.88	7.76	0.0018	0.1057	E2F8	E2F transcription factor 8	Coding	-3.02	-2.78	-3.01
TC06001902.hg.1	6.92	6.91	6.5	7.05	0.0018	0.106	ELOVL4	ELOVL fatty acid elongase 4	Coding	-1	-1.34	1.1
TC10001434.hg.1	11.14	12.06	10	11.57	0.0018	0.106			Coding	1.9	-2.2	1.35
TC03001245.hg.1	3.44	3.02	2.93	2.95	0.0019	0.1061	LOC105376997	uncharacterized LOC105376997	Coding	-1.34	-1.43	-1.41
TC19001364.hg.1	4.54	4.51	4.96	4.43	0.0019	0.1061	ZNF724P	zinc finger protein 724, pseudogene	Coding	-1.02	1.34	-1.08
TC19002146.hg.1	4.04	4.53	3.32	5.22	0.0019	0.1061	LOC100505622	uncharacterized LOC100505622	NonCoding	1.41	-1.65	2.27
TC02001557.hg.1	6.93	6.88	7.55	6.65	0.0019	0.1061	ITGB1BP1	integrin beta 1 binding protein 1	Coding	-1.03	1.53	-1.21
TC0X000994.hg.1	7.71	7.63	8.33	7.53	0.0019	0.1061	NDUFB11	NADH dehydrogenase (ubiquinone) 1 beta subcomplex, 11, 17.3kDa	Coding	-1.05	1.54	-1.13
TC05003369.hg.1	5.43	5.19	5.13	5.47	0.0019	0.1061	LOC202181	SUMO-interacting motifs containing 1 pseudogene	NonCoding	-1.18	-1.23	1.03
TC03000746.hg.1	4.24	4.23	4.5	4.04	0.0019	0.1061	FAIM	Fas apoptotic inhibitory molecule	Coding	-1.01	1.2	-1.15
TC05001906.hg.1	3.4	3.39	3.75	3.4	0.0019	0.1061	PPP2R2B	protein phosphatase 2, regulatory subunit B, beta	Coding	-1.01	1.28	1
TC16000918.hg.1	10.13	10.31	10.97	10.3	0.0019	0.1061	GDE1	glycerophosphodiester phosphodiesterase 1	Coding	1.13	1.79	1.12
TC05002982.hg.1	5.4	6.11	3.21	5.27	0.0019	0.1061			NonCoding	1.63	-4.58	-1.1
TC07000735.hg.1	7.65	8.19	7.08	7.84	0.0019	0.1063	CPED1	cadherin-like and PC-esterase domain containing 1	Coding	1.45	-1.48	1.14
TC03001605.hg.1	13.17	13.67	14.9	12.96	0.0019	0.1063	RNU6-26P	RNA, U6 small nuclear 26, pseudogene	Coding	1.42	3.31	-1.15
TC14002327.hg.1	9.28	9.29	10.47	9.19	0.0019	0.1063	VTI1B	vesicle transport through interaction with t-SNAREs 1B	Coding	1.01	2.29	-1.06
TC10000806.hg.1	2.87	3.2	2.83	3.15	0.0019	0.1063			Coding	1.25	-1.03	1.21
TC07003249.hg.1	3.2	3.62	4	3.45	0.0019	0.1063			NonCoding	1.34	1.74	1.19
TC06003559.hg.1	3.46	3.42	3.81	3.33	0.0019	0.1063			NonCoding	-1.03	1.28	-1.09
TC05001690.hg.1	8.33	8.65	8.88	8.72	0.0019	0.1063	TMED7-TICAM2; TICAM2; TMED7	TMED7-TICAM2 readthrough; toll-like receptor adaptor molecule 2; transmembrane p24 trafficking protein 7	Coding	1.25	1.47	1.31
TC10000779.hg.1	10.95	10.51	10.12	10.49	0.0019	0.1063	SLK	STE20-like kinase	Coding	-1.36	-1.78	-1.38
TC0X001103.hg.1	5.72	5.72	5.14	5.92	0.0019	0.1063	OPHN1	oligophrenin 1	Coding	-1	-1.5	1.15
TC02002212.hg.1	6.16	5.26	5.62	5.45	0.0019	0.1069	ZC3H8	zinc finger CCCH-type containing 8	Coding	-1.88	-1.45	-1.64
TC12000392.hg.1	11.22	10.27	10.58	10.36	0.0019	0.107	LARP4	La ribonucleoprotein domain family, member 4	Coding	-1.94	-1.56	-1.82
TC20000205.hg.1	4.71	5.32	4.26	5.18	0.0019	0.1072			Coding	1.52	-1.37	1.38
TC19002032.hg.1	4.52	4.53	5.33	4.42	0.0019	0.1072	ZNF90	zinc finger protein 90	NonCoding	1.01	1.75	-1.07
TC0X000197.hg.1	4.23	5.42	4.09	4.75	0.0019	0.1072			Coding	2.28	-1.1	1.43
TC03002409.hg.1	3.24	3.27	3.65	3.13	0.0019	0.1072			NonCoding	1.02	1.33	-1.08
TC03003415.hg.1	10.95	11.21	10.52	11.05	0.0019	0.1072	RYK	receptor-like tyrosine kinase	Coding	1.2	-1.35	1.07
TC01002392.hg.1	17.43	17.9	15.61	17.4	0.0019	0.1073			Coding	1.38	-3.53	-1.02
TC01004845.hg.1	4.84	5.27	4.85	6.67	0.0019	0.1076	PAPPA2	pappalysin 2	NonCoding	1.35	1.01	3.55
TC11001934.hg.1	5.3	5.28	5.57	6.38	0.0019	0.1076	LTBP3	latent transforming growth factor beta binding protein 3	Coding	-1.01	1.2	2.11
TC16000515.hg.1	5.86	5.06	5.15	4.86	0.0019	0.1076	LINC00920	long intergenic non-protein coding RNA 920	Coding	-1.74	-1.63	-2
TC02003124.hg.1	3.48	3.71	3.49	3.47	0.0019	0.1076			NonCoding	1.17	1.01	-1.01
TC6_qbl_hap6000085.hg.1	5.2	4.19	3.85	4.42	0.0019	0.1077	HLA-DQA2	major histocompatibility complex, class II, DQ alpha 2	Coding	-2.02	-2.55	-1.72
TC05000526.hg.1	8.51	8.72	6.44	8.18	0.0019	0.1078	SNORA13	small nucleolar RNA, H/ACA box 13	Coding	1.15	-4.2	-1.26
TC07000391.hg.1	5.81	5.39	5.39	5.4	0.0019	0.1078	INTS4P1	integrator complex subunit 4 pseudogene 1	Coding	-1.34	-1.34	-1.33
TC09000948.hg.1	10.18	10.69	8.75	10.26	0.0019	0.108			Coding	1.42	-2.7	1.06
TC07001099.hg.1	4.16	3.71	3.73	3.5	0.0019	0.108			Coding	-1.37	-1.35	-1.59
TC14000299.hg.1	3.72	4.14	4.83	4.15	0.0019	0.108			Coding	1.34	2.16	1.35
TC01003884.hg.1	4.81	4.19	4.81	4.35	0.0019	0.108	MIR4742	microRNA 4742	Coding	-1.53	1	-1.37
TC03000071.hg.1	4.37	3.7	3.5	3.79	0.0019	0.108			Coding	-1.59	-1.82	-1.49
TC18000731.hg.1	6.42	5.33	6.91	5.65	0.0019	0.108	NEDD4L	neural precursor cell expressed, developmentally down-regulated 4-like, E3 ubiquitin protein ligase	NonCoding	-2.12	1.41	-1.7
TC02000526.hg.1	7.36	7.21	6.89	7.31	0.0019	0.1081	RMND5A	required for meiotic nuclear division 5 homolog A	Coding	-1.11	-1.39	-1.04
TC11000368.hg.1	7.04	7.04	7.48	6.88	0.0019	0.1081	ALKBH3; SEC14L1P1	alkB homolog 3, alpha-ketoglutarate-dependent dioxygenase; SEC14-like 1 pseudogene 1	Coding	-1	1.36	-1.12
TC10001066.hg.1	6.83	7.99	6.81	7.12	0.002	0.1084			Coding	2.24	-1.01	1.22
TC06000125.hg.1	3.15	4.15	2.98	3.2	0.002	0.1084			Coding	1.99	-1.13	1.03
TC02004828.hg.1	3.55	3.16	2.99	3.16	0.002	0.1084			NonCoding	-1.31	-1.47	-1.31
TC22001459.hg.1	9.59	9.05	7.98	9.06	0.002	0.1084	SNRPD3	small nuclear ribonucleoprotein D3 polypeptide	Coding	-1.45	-3.05	-1.45
TC18000516.hg.1	4.04	3.67	3.04	3.43	0.002	0.1084			Coding	-1.29	-2.01	-1.53
TC10000424.hg.1	4.28	4.38	4.64	4.38	0.002	0.1085	COL13A1	collagen, type XIII, alpha 1	Coding	1.07	1.28	1.07
TC03003055.hg.1	4.18	4.61	4.69	4.6	0.002	0.1085			NonCoding	1.35	1.42	1.34
TC01003164.hg.1	3.59	3.55	4.59	3.23	0.002	0.1085			Coding	-1.03	2	-1.28
TC06002330.hg.1	6.95	6.98	6.58	7.79	0.002	0.1088	THBS2	thrombospondin 2	Coding	1.03	-1.29	1.79
TC01004269.hg.1	3.79	3.33	3.34	3.37	0.002	0.109			NonCoding	-1.37	-1.37	-1.34
TC18000019.hg.1	6.42	6.73	7.53	6.37	0.002	0.1093			Coding	1.24	2.16	-1.03
TC01002448.hg.1	4.55	4.97	4.46	4.3	0.002	0.1096	SNORD103C	small nucleolar RNA, C/D box 103C	Coding	1.34	-1.06	-1.18
TC04001132.hg.1	8.87	9.8	9.31	10.18	0.002	0.1096	SMIM14	small integral membrane protein 14	Coding	1.91	1.35	2.48
TC17000315.hg.1	10.17	9.59	8.66	9.83	0.002	0.1096	NLK	nemo-like kinase	Coding	-1.5	-2.85	-1.26
TC03000585.hg.1	4.26	4.2	4.48	4.2	0.002	0.1096	ZDHHC23	zinc finger, DHHC-type containing 23	Coding	-1.04	1.16	-1.04
TC02004154.hg.1	9.17	8.64	9.37	8.34	0.002	0.1101	MEMO1	mediator of cell motility 1	NonCoding	-1.44	1.16	-1.77
TC19001158.hg.1	10.76	10.67	11.47	10.49	0.002	0.1104	EIF3G	eukaryotic translation initiation factor 3, subunit G	Coding	-1.06	1.64	-1.21
TC09001964.hg.1	8.83	8.88	5.39	9.7	0.002	0.1105			NonCoding	1.04	-10.78	1.84
TC07002507.hg.1	8.35	8.71	7.57	8.58	0.002	0.1105			NonCoding	1.29	-1.72	1.18
TC17000233.hg.1	4.77	4.2	4.22	4.18	0.002	0.1105	EPN2-IT1; LOC79999; EPN2; LOC388436	EPN2 intronic transcript 1 (non-protein coding); uncharacterized LOC79999; epsin 2; uncharacterized protein ENSP00000382042	Coding	-1.49	-1.46	-1.51
TC01002570.hg.1	9.86	9.13	8.89	9.27	0.002	0.1109	FOXJ3	forkhead box J3	Coding	-1.66	-1.96	-1.51
TC01003595.hg.1	3.39	3.5	3.22	3.46	0.002	0.1109			Coding	1.08	-1.13	1.04
TC02004676.hg.1	4.74	4.77	7.04	4.78	0.002	0.1109	SCN9A	sodium channel, voltage gated, type IX alpha subunit	NonCoding	1.02	4.91	1.02
TC03000231.hg.1	8.1	7.85	8.23	7.63	0.002	0.1109	ABHD5	abhydrolase domain containing 5	Coding	-1.18	1.09	-1.38
TC12002523.hg.1	8.31	8.05	8.87	7.78	0.002	0.1109	VEZT	vezatin, adherens junctions transmembrane protein	NonCoding	-1.2	1.48	-1.45
TC10002619.hg.1	7.9	7.45	7.99	7.83	0.002	0.1109			NonCoding	-1.36	1.07	-1.05
TC18000049.hg.1	10.02	10.19	10.74	10.05	0.002	0.1111	VAPA	VAMP associated protein A	Coding	1.13	1.65	1.03
TC15001577.hg.1	4.59	5.82	3.99	4.95	0.0021	0.1111	SCARNA14	small Cajal body-specific RNA 14	Coding	2.34	-1.52	1.28
TC15001741.hg.1	6.02	6.16	6.43	6.16	0.0021	0.1111	GOLGA2P10	golgin A2 pseudogene 10	Coding	1.1	1.33	1.1
TC05002451.hg.1	14.61	15.46	16.65	14.91	0.0021	0.1111	HEXB	hexosaminidase B (beta polypeptide)	NonCoding	1.8	4.12	1.23
TC07002685.hg.1	4.1	4.59	3.54	4.08	0.0021	0.1111			NonCoding	1.4	-1.48	-1.02
TC06000301.hg.1	9.88	10.48	5.61	9.45	0.0021	0.1112			Coding	1.51	-19.33	-1.35
TC15001592.hg.1	6.49	5.42	6.74	5.83	0.0021	0.1113	CLN6	ceroid-lipofuscinosis, neuronal 6, late infantile, variant	Coding	-2.09	1.19	-1.58
TC09002298.hg.1	4.28	4.33	5.08	4.31	0.0021	0.1113			NonCoding	1.03	1.74	1.02
TC17000721.hg.1	4.94	5.44	4.54	5.21	0.0021	0.1113			Coding	1.41	-1.32	1.2
TC15001818.hg.1	6.62	6.23	6.48	6.16	0.0021	0.1113	DET1	de-etiolated homolog 1 (Arabidopsis)	Coding	-1.31	-1.1	-1.38
TC21001064.hg.1	7.36	6.75	6.87	6.75	0.0021	0.1113	PKNOX1	PBX/knotted 1 homeobox 1	Coding	-1.52	-1.41	-1.52
TC06000251.hg.1	10.98	6.48	5.05	5.27	0.0021	0.1113			Coding	-22.63	-61.26	-52.46
TC03001203.hg.1	5.95	5.95	5.59	5.96	0.0021	0.1113	RBSN	rabenosyn, RAB effector	Coding	1	-1.29	1
TC16000659.hg.1	10.71	10.3	10.7	10.3	0.0021	0.1113	USP10	ubiquitin specific peptidase 10	Coding	-1.33	-1.01	-1.33
TC04002937.hg.1	3.96	3.99	4.42	3.99	0.0021	0.1113	C4orf22	chromosome 4 open reading frame 22	Coding	1.02	1.37	1.02
TC22000402.hg.1	3.27	3.35	3.77	3.34	0.0021	0.1113	LOC284930	uncharacterized LOC284930	Coding	1.06	1.42	1.05
TC09001634.hg.1	5.79	5.72	6.12	5.79	0.0021	0.1113	WDR34	WD repeat domain 34	Coding	-1.05	1.26	-1
TC16000149.hg.1	8.8	8.08	9.11	8.34	0.0021	0.1113	PMM2	phosphomannomutase 2	Coding	-1.64	1.24	-1.37
TC12000886.hg.1	4.65	4.66	4.06	5.04	0.0021	0.1116	OAS2	2-5-oligoadenylate synthetase 2	Coding	1.01	-1.51	1.3
TC22001394.hg.1	3.88	3.77	3.69	3.43	0.0021	0.1116	LOC554174	uncharacterized LOC554174	NonCoding	-1.08	-1.14	-1.36
TC06000614.hg.1	6.33	5.95	6.07	5.96	0.0021	0.1116	SLC29A1	solute carrier family 29 (equilibrative nucleoside transporter), member 1	Coding	-1.3	-1.2	-1.29
TC07003093.hg.1	6.79	6.57	7.37	6.38	0.0021	0.1117	DPY19L2P2	DPY19L2 pseudogene 2	NonCoding	-1.17	1.49	-1.33
TC02001475.hg.1	7.98	7.79	8.51	7.73	0.0021	0.1117	PPP1R7	protein phosphatase 1, regulatory subunit 7	Coding	-1.13	1.45	-1.18
TC11002225.hg.1	4.72	4.63	5.34	4.88	0.0021	0.1117			Coding	-1.06	1.55	1.12
TC05001157.hg.1	8.25	7.88	8.37	7.59	0.0021	0.1117	FAM173B	family with sequence similarity 173, member B	Coding	-1.29	1.09	-1.58
TC17001449.hg.1	12.35	10.72	10.27	10.87	0.0021	0.1117	MED1	mediator complex subunit 1	Coding	-3.1	-4.23	-2.79
TC08001811.hg.1	4.08	4.13	5.93	4.05	0.0021	0.1117	TUSC3	tumor suppressor candidate 3	NonCoding	1.04	3.6	-1.02
TC0X000604.hg.1	7.49	7.55	7	7.75	0.0021	0.1117	XIAP	X-linked inhibitor of apoptosis, E3 ubiquitin protein ligase	Coding	1.04	-1.4	1.2
TC01001002.hg.1	7.25	6.32	6.64	6.28	0.0021	0.1117	DCLRE1B	DNA cross-link repair 1B	Coding	-1.91	-1.52	-1.96
TC06000918.hg.1	5.37	5.57	5.25	5.57	0.0021	0.1117	DSE	dermatan sulfate epimerase	Coding	1.15	-1.08	1.15
TC01003179.hg.1	3.59	3.55	4.58	3.12	0.0021	0.1117			Coding	-1.03	1.99	-1.38
TC07002613.hg.1	3.46	3.29	3.83	3.38	0.0021	0.1117			NonCoding	-1.13	1.29	-1.06
TC10000408.hg.1	10.69	9.65	9.99	9.4	0.0021	0.1119	CCAR1; SNORD98	cell division cycle and apoptosis regulator 1; small nucleolar RNA, C/D box 98	Coding	-2.05	-1.62	-2.43
TC02002097.hg.1	4.76	4.11	4.3	4.38	0.0021	0.112	LINC00342	long intergenic non-protein coding RNA 342	Coding	-1.57	-1.38	-1.31
TC12001756.hg.1	6.08	5.87	8.4	6.18	0.0021	0.112	E2F7	E2F transcription factor 7	Coding	-1.16	5.01	1.07
TC01006094.hg.1	9.57	8.47	8.69	8.17	0.0021	0.112	INTS7	integrator complex subunit 7	NonCoding	-2.13	-1.84	-2.64
TC0X001425.hg.1	6.01	6.14	6.89	5.98	0.0021	0.112	FGF13	fibroblast growth factor 13	Coding	1.09	1.84	-1.02
TC05001366.hg.1	13.96	13.97	14.54	13.73	0.0021	0.112	IL6ST	interleukin 6 signal transducer	Coding	1.01	1.5	-1.17
TC15000933.hg.1	10.76	12.58	10.45	11.85	0.0021	0.112			Coding	3.53	-1.24	2.14
TC01001378.hg.1	9.44	9.07	9.9	9	0.0021	0.112	UFC1	ubiquitin-fold modifier conjugating enzyme 1	Coding	-1.29	1.37	-1.36
TC01002416.hg.1	8.64	7.99	7.41	8.33	0.0021	0.112	EYA3	EYA transcriptional coactivator and phosphatase 3	Coding	-1.57	-2.34	-1.24
TC17001745.hg.1	12	11.35	11.68	10.97	0.0021	0.112	SKA2	spindle and kinetochore associated complex subunit 2	Coding	-1.57	-1.25	-2.04
TC14000515.hg.1	4.89	5.25	4.21	5.18	0.0021	0.112			Coding	1.28	-1.6	1.22
TC01003337.hg.1	11.52	10.58	11.87	10.43	0.0021	0.112	CCT3	chaperonin containing TCP1, subunit 3 (gamma)	Coding	-1.91	1.28	-2.12
TC16000892.hg.1	9.05	8.32	8.23	8.22	0.0021	0.112	RRN3	RRN3 homolog, RNA polymerase I transcription factor	Coding	-1.66	-1.76	-1.77
TC19001687.hg.1	8.6	8.09	9.08	8.03	0.0021	0.112	RPL18	ribosomal protein L18	Coding	-1.42	1.39	-1.48
TC02002813.hg.1	13.46	11.92	12.52	11.74	0.0021	0.112	FARSB	phenylalanyl-tRNA synthetase beta subunit	Coding	-2.92	-1.92	-3.3
TC02000368.hg.1	8.35	8.25	7.74	8.18	0.0021	0.112	AFTPH	aftiphilin	Coding	-1.07	-1.52	-1.12
TC01001842.hg.1	11.37	11.49	11.77	11.44	0.0021	0.112	DEGS1	delta(4)-desaturase, sphingolipid 1	Coding	1.09	1.32	1.05
TC16000359.hg.1	4.03	3.89	3.8	4.8	0.0021	0.112	MIR762HG	MIR762 host gene	Coding	-1.1	-1.17	1.7
TC0X001113.hg.1	12.65	12.49	13.47	12.19	0.0021	0.112	PDZD11	PDZ domain containing 11	Coding	-1.12	1.77	-1.37
TC05001380.hg.1	5.42	5.47	4.83	5.22	0.0021	0.112			Coding	1.03	-1.51	-1.15
TC09002918.hg.1	5.48	5.23	5.62	5.23	0.0022	0.1121	STRBP	spermatid perinuclear RNA binding protein	Coding	-1.18	1.1	-1.18
TC11001364.hg.1	8.48	8.31	9.47	8.6	0.0022	0.1121	MRPL17	mitochondrial ribosomal protein L17	Coding	-1.13	1.99	1.08
TC11002788.hg.1	11.18	12.25	12.05	13.15	0.0022	0.1123			NonCoding	2.09	1.82	3.9
TC17001892.hg.1	11.14	10.72	10.25	10.72	0.0022	0.1125	SRP68	signal recognition particle 68kDa	Coding	-1.34	-1.86	-1.34
TC07001140.hg.1	3.06	2.98	3.29	3.04	0.0022	0.1126			Coding	-1.05	1.18	-1.01
TC22000646.hg.1	3.2	3.23	3.57	3.2	0.0022	0.1129			Coding	1.02	1.3	1
TC02002726.hg.1	10.58	10.73	9.77	10.65	0.0022	0.1131	IDH1	isocitrate dehydrogenase 1 (NADP+)	Coding	1.11	-1.75	1.05
TC02003702.hg.1	3.04	3.04	3.37	3.01	0.0022	0.1135			NonCoding	1	1.25	-1.02
TC03000569.hg.1	5.21	4.53	4.44	4.53	0.0022	0.1136	C3orf52	chromosome 3 open reading frame 52	Coding	-1.6	-1.71	-1.6
TC03002364.hg.1	2.85	3.38	3.04	3.05	0.0022	0.1136			NonCoding	1.44	1.14	1.14
TC04002469.hg.1	3.4	3.22	2.91	2.97	0.0022	0.1136			NonCoding	-1.14	-1.41	-1.35
TC01003079.hg.1	19.1	19.38	18.02	19.32	0.0022	0.1136	RNU1-10P	RNA, U1 small nuclear 10, pseudogene	Coding	1.21	-2.12	1.17
TC01003143.hg.1	19.1	19.38	18.02	19.32	0.0022	0.1136	RNVU1-1	RNA, variant U1 small nuclear 1	Coding	1.21	-2.12	1.17
TC11000781.hg.1	6.22	6.15	5.79	6.14	0.0022	0.1136	PAAF1	proteasomal ATPase-associated factor 1	Coding	-1.05	-1.34	-1.05
TC0X000321.hg.1	9.75	8.99	8.99	9.09	0.0022	0.1136	TSR2	TSR2, 20S rRNA accumulation, homolog (S. cerevisiae)	Coding	-1.69	-1.69	-1.58
TC06002090.hg.1	7.43	7.43	6.53	7.8	0.0022	0.1136	SOGA3; KIAA0408	SOGA family member 3; KIAA0408	Coding	-1	-1.87	1.29
TC0X000930.hg.1	5.79	5.62	6.57	5.73	0.0022	0.1137			Coding	-1.13	1.71	-1.05
TC08002453.hg.1	4.91	4.72	4.18	5.53	0.0022	0.1137	LOC157562	uncharacterized LOC157562	NonCoding	-1.14	-1.65	1.54
TC14001244.hg.1	3.37	4.12	3.52	3.71	0.0022	0.1137	RNA5SP386	RNA, 5S ribosomal pseudogene 386	Coding	1.68	1.11	1.26
TC19000381.hg.1	4.5	4.32	5.06	4.5	0.0022	0.1137	ZNF253	zinc finger protein 253	Coding	-1.14	1.47	1
TC0X000322.hg.1	7.27	6.58	6.57	6.74	0.0022	0.114	GNL3L	guanine nucleotide binding protein-like 3 (nucleolar)-like	Coding	-1.62	-1.62	-1.44
TC10001465.hg.1	4.4	4.38	4.67	4.08	0.0022	0.1144			Coding	-1.01	1.21	-1.25
TC09002530.hg.1	7.83	7.81	6.53	8.32	0.0022	0.1144			NonCoding	-1.01	-2.47	1.4
TC10000438.hg.1	5.81	6.15	5.56	6.98	0.0022	0.1144	UNC5B	unc-5 netrin receptor B	Coding	1.27	-1.19	2.24
TC03000937.hg.1	4.9	4.92	4.7	4.93	0.0022	0.1148			Coding	1.02	-1.14	1.02
TC06004136.hg.1	5.32	5.2	4.81	5.1	0.0022	0.1148	DDO	D-aspartate oxidase	Coding	-1.08	-1.43	-1.16
TC01001348.hg.1	12.28	11.54	12.67	11.63	0.0023	0.1149	IFI16	interferon, gamma-inducible protein 16	Coding	-1.67	1.31	-1.57
TC07001237.hg.1	3.42	4.07	3.79	3.68	0.0023	0.1149			Coding	1.57	1.29	1.2
TC09002233.hg.1	7.22	6.64	7.49	6.61	0.0023	0.115			NonCoding	-1.5	1.2	-1.53
TC0X000353.hg.1	14.74	14.43	13.46	14.93	0.0023	0.115	MSN	moesin	Coding	-1.24	-2.42	1.14
TC03001612.hg.1	7.03	7.88	6.98	8.75	0.0023	0.115	ABI3BP	ABI family, member 3 (NESH) binding protein	Coding	1.8	-1.04	3.29
TC12002533.hg.1	5.97	7.75	4.76	6.64	0.0023	0.115			NonCoding	3.45	-2.31	1.59
TC10000877.hg.1	4.67	4.26	4.62	4.07	0.0023	0.115			Coding	-1.33	-1.03	-1.52
TC16001340.hg.1	7.23	7.38	6.18	7.77	0.0023	0.115	MVD	mevalonate (diphospho) decarboxylase	Coding	1.1	-2.07	1.45
TC08002001.hg.1	6.19	6.07	6.64	5.76	0.0023	0.115			NonCoding	-1.09	1.36	-1.36
TC03001629.hg.1	11.48	12.63	12.8	12.36	0.0023	0.1152	CD47	CD47 molecule	Coding	2.22	2.5	1.84
TC06001529.hg.1	8.67	9.35	6.78	8.24	0.0023	0.1152	SNORD117	small nucleolar RNA, C/D box 117	Coding	1.6	-3.69	-1.35
TC6_apd_hap1000080.hg.1	8.67	9.35	6.78	8.24	0.0023	0.1152	SNORD117	small nucleolar RNA, C/D box 117	Coding	1.6	-3.69	-1.35
TC6_cox_hap2000158.hg.1	8.67	9.35	6.78	8.24	0.0023	0.1152	SNORD117	small nucleolar RNA, C/D box 117	Coding	1.6	-3.69	-1.35
TC6_dbb_hap3000147.hg.1	8.67	9.35	6.78	8.24	0.0023	0.1152	SNORD117	small nucleolar RNA, C/D box 117	Coding	1.6	-3.69	-1.35
TC6_mann_hap4000135.hg.1	8.67	9.35	6.78	8.24	0.0023	0.1152	SNORD117	small nucleolar RNA, C/D box 117	Coding	1.6	-3.69	-1.35
TC6_mcf_hap5000135.hg.1	8.67	9.35	6.78	8.24	0.0023	0.1152	SNORD117	small nucleolar RNA, C/D box 117	Coding	1.6	-3.69	-1.35
TC6_qbl_hap6000150.hg.1	8.67	9.35	6.78	8.24	0.0023	0.1152	SNORD117	small nucleolar RNA, C/D box 117	Coding	1.6	-3.69	-1.35
TC6_ssto_hap7000130.hg.1	8.67	9.35	6.78	8.24	0.0023	0.1152	SNORD117	small nucleolar RNA, C/D box 117	Coding	1.6	-3.69	-1.35
TC10001055.hg.1	11.67	12.77	11.34	11.99	0.0023	0.1153			Coding	2.13	-1.26	1.25
TC03000055.hg.1	6.96	6.91	6.45	6.96	0.0023	0.1154	VHL	von Hippel-Lindau tumor suppressor, E3 ubiquitin protein ligase	Coding	-1.04	-1.42	1
TC01005286.hg.1	4.1	3.49	3.66	3.54	0.0023	0.1154			NonCoding	-1.52	-1.35	-1.47
TC16000566.hg.1	8.42	8.87	7.35	8.29	0.0023	0.1154			Coding	1.37	-2.1	-1.09
TC01000759.hg.1	6.3	4.93	4.41	5.25	0.0023	0.1156			Coding	-2.59	-3.7	-2.06
TC0X001223.hg.1	12.07	13.26	9.44	11.79	0.0023	0.1158	RNU6-30P	RNA, U6 small nuclear 30, pseudogene	Coding	2.29	-6.22	-1.22
TC05002708.hg.1	5.4	5.69	4.54	6.2	0.0023	0.1158	SGCD	sarcoglycan delta	NonCoding	1.23	-1.81	1.74
TC07001279.hg.1	8.77	9.03	8.43	9.42	0.0023	0.1161	HERPUD2	HERPUD family member 2	Coding	1.19	-1.27	1.56
TC03003046.hg.1	5.24	5.07	6.74	5.15	0.0023	0.1162			NonCoding	-1.13	2.82	-1.07
TC13001279.hg.1	3.12	3.22	3.67	3.13	0.0023	0.1162			NonCoding	1.07	1.47	1.01
TC07001101.hg.1	7.01	6.94	6.58	7.13	0.0023	0.1163	GNA12	guanine nucleotide binding protein (G protein) alpha 12	Coding	-1.05	-1.35	1.09
TC01001112.hg.1	7.1	6.98	8.47	6.83	0.0023	0.1163	CHD1L	chromodomain helicase DNA binding protein 1-like	Coding	-1.08	2.58	-1.2
TC01002699.hg.1	8.6	9.21	7.23	8.65	0.0023	0.1163			Coding	1.53	-2.58	1.03
TC07000216.hg.1	6.97	7.51	7	7.4	0.0023	0.1163	BBS9	Bardet-Biedl syndrome 9	Coding	1.45	1.02	1.35
TC15000420.hg.1	3.5	3.98	3.69	3.67	0.0023	0.1163			Coding	1.39	1.14	1.13
TC19000112.hg.1	9.13	9.48	10.49	9.22	0.0023	0.1163	CLPP	caseinolytic mitochondrial matrix peptidase proteolytic subunit	Coding	1.28	2.58	1.07
TC11001666.hg.1	5.09	6.06	3.68	5.55	0.0023	0.1163			Coding	1.96	-2.66	1.37
TC08000528.hg.1	8.19	8.1	8.83	8.22	0.0023	0.1164	LRRCC1	leucine rich repeat and coiled-coil centrosomal protein 1	Coding	-1.07	1.56	1.02
TC6_cox_hap2000232.hg.1	4.53	4.27	4.76	4.32	0.0023	0.1164	HLA-DMB	major histocompatibility complex, class II, DM beta	Coding	-1.2	1.17	-1.16
TC03001650.hg.1	9.24	9.07	9.72	9.03	0.0023	0.1164	ATG3	autophagy related 3	Coding	-1.13	1.39	-1.16
TC15000270.hg.1	4.73	4.78	7.47	4.77	0.0023	0.1165	THBS1	thrombospondin 1	Coding	1.04	6.68	1.03
TC04001504.hg.1	4.88	5.4	6.62	5.34	0.0024	0.1165	PDE5A	phosphodiesterase 5A, cGMP-specific	Coding	1.43	3.34	1.37
TC14002131.hg.1	10.16	8.6	8.77	8.6	0.0024	0.1166			NonCoding	-2.95	-2.62	-2.93
TC05001577.hg.1	4.74	4.81	5.16	4.76	0.0024	0.1167	LINC00461; MIR9-2	long intergenic non-protein coding RNA 461; microRNA 9-2	Coding	1.05	1.34	1.02
TC12001196.hg.1	3.93	2.96	2.8	3	0.0024	0.1167			Coding	-1.96	-2.2	-1.91
TC07001264.hg.1	6.49	6.19	6.56	6.01	0.0024	0.1174	NT5C3A	5-nucleotidase, cytosolic IIIA	Coding	-1.23	1.05	-1.39
TC0X000405.hg.1	7.24	6.91	7.62	7.2	0.0024	0.1174	JPX	JPX transcript, XIST activator (non-protein coding)	Coding	-1.26	1.3	-1.03
TC01001951.hg.1	6.19	7.66	5.67	6.98	0.0024	0.1174			Coding	2.77	-1.44	1.73
TC11001822.hg.1	7.75	7.04	3.11	6.62	0.0024	0.1174			Coding	-1.63	-24.85	-2.19
TC21000989.hg.1	3.37	3.45	3.74	3.44	0.0024	0.1174			NonCoding	1.06	1.3	1.05
TC03002130.hg.1	3.7	3.68	3.54	4.25	0.0024	0.1174	CPN2	carboxypeptidase N, polypeptide 2	Coding	-1.02	-1.12	1.46
TC13000725.hg.1	7.56	8.19	6.47	7.49	0.0024	0.1174			Coding	1.55	-2.13	-1.05
TC06002622.hg.1	3.09	3.03	3.38	3.09	0.0024	0.1176			NonCoding	-1.05	1.22	-1
TC09001629.hg.1	8.6	7.88	8.38	7.91	0.0024	0.1177	TRUB2	TruB pseudouridine (psi) synthase family member 2	Coding	-1.64	-1.16	-1.61
TC06003350.hg.1	2.88	3.02	3.4	3.32	0.0024	0.1177	LTB	lymphotoxin beta (TNF superfamily, member 3)	NonCoding	1.1	1.43	1.36
TC6_ssto_hap7000219.hg.1	4.4	4.15	4.62	4.21	0.0024	0.1182	HLA-DMB	major histocompatibility complex, class II, DM beta	Coding	-1.2	1.16	-1.14
TC01004740.hg.1	9.52	8.16	9.57	8.38	0.0024	0.1186	PIP5K1A	phosphatidylinositol-4-phosphate 5-kinase, type I, alpha	NonCoding	-2.56	1.04	-2.2
TC09001400.hg.1	4.83	4.75	5.34	4.5	0.0024	0.1186	TRMO	tRNA methyltransferase O	Coding	-1.06	1.43	-1.26
TC01003201.hg.1	5.45	5.28	5.87	5.45	0.0024	0.1186	APH1A	APH1A gamma secretase subunit	Coding	-1.12	1.34	1
TC01002598.hg.1	11.69	11.09	11.92	10.43	0.0024	0.1186			Coding	-1.51	1.17	-2.39
TC08000382.hg.1	8.97	8.1	8.19	7.98	0.0024	0.1186	TGS1	trimethylguanosine synthase 1	Coding	-1.83	-1.72	-1.98
TC04002949.hg.1	5.83	5.96	6.49	5.83	0.0024	0.1186	NDUFC1	NADH dehydrogenase (ubiquinone) 1, subcomplex unknown, 1, 6kDa	Coding	1.1	1.58	1.01
TC02000520.hg.1	9.31	9.01	9.35	8.83	0.0024	0.1188	PTCD3	pentatricopeptide repeat domain 3	Coding	-1.23	1.03	-1.39
TC01004765.hg.1	6.2	6.06	6.7	6.18	0.0024	0.1189	MSTO2P	misato family member 2, pseudogene	NonCoding	-1.1	1.41	-1.01
TC12001935.hg.1	8.4	7.78	7.53	7.71	0.0024	0.1191	SART3	squamous cell carcinoma antigen recognized by T-cells 3	Coding	-1.53	-1.83	-1.61
TC19002000.hg.1	3.19	3.22	3.54	3.26	0.0024	0.1191			NonCoding	1.02	1.27	1.05
TC05000637.hg.1	5.93	6.3	5.06	5.96	0.0025	0.1196			Coding	1.29	-1.83	1.02
TC0Y000182.hg.1	3.58	3.6	4.58	3.59	0.0025	0.1196	CD24	CD24 molecule	Coding	1.02	2	1.01
TC05003028.hg.1	7.3	7.06	5.9	7.36	0.0025	0.1196	SGTB	small glutamine-rich tetratricopeptide repeat (TPR)-containing, beta	NonCoding	-1.18	-2.65	1.04
TC18000509.hg.1	3.53	4.02	2.94	3.56	0.0025	0.1196			Coding	1.41	-1.5	1.02
TC04001116.hg.1	8.77	8.71	9.24	8.77	0.0025	0.1198	RELL1	RELT-like 1	Coding	-1.04	1.39	-1
TC02001878.hg.1	9.08	8.89	9.73	8.66	0.0025	0.1198	FANCL	Fanconi anemia complementation group L	Coding	-1.13	1.58	-1.33
TC04002014.hg.1	4.45	3.93	4.59	3.88	0.0025	0.1199	DANCR	differentiation antagonizing non-protein coding RNA	NonCoding	-1.44	1.1	-1.48
TC01002940.hg.1	7.61	7.81	7.09	7.61	0.0025	0.1204	VAV3	vav 3 guanine nucleotide exchange factor	Coding	1.15	-1.43	1
TC02004513.hg.1	3.28	3.64	3.64	3.64	0.0025	0.1204			NonCoding	1.28	1.28	1.28
TC02001643.hg.1	7.26	6.29	6.48	6.22	0.0025	0.1204	C2orf44	chromosome 2 open reading frame 44	Coding	-1.97	-1.72	-2.06
TC22000683.hg.1	2.99	2.99	3.2	2.99	0.0025	0.1204	BPIFC	BPI fold containing family C	Coding	1	1.16	1
TC20000134.hg.1	5.87	5.86	6.72	5.67	0.0025	0.1204	RIN2	Ras and Rab interactor 2	Coding	-1	1.8	-1.14
TC12002303.hg.1	6.49	5.46	6.39	5.62	0.0025	0.1206	LINC00941	long intergenic non-protein coding RNA 941	NonCoding	-2.03	-1.07	-1.83
TC05001685.hg.1	3.41	2.97	2.99	2.93	0.0025	0.1206			Coding	-1.36	-1.34	-1.4
TC09001887.hg.1	3.41	3.34	3.08	3.84	0.0025	0.1207			NonCoding	-1.05	-1.25	1.35
TC10001320.hg.1	4.9	4.97	4.52	5.16	0.0025	0.1207	RHOBTB1	Rho-related BTB domain containing 1	Coding	1.05	-1.3	1.2
TC6_ssto_hap7000039.hg.1	3.64	3.23	3.22	3.18	0.0025	0.1207			Coding	-1.33	-1.33	-1.37
TC16000948.hg.1	9.41	9.46	8.47	9.58	0.0025	0.1208	CDR2	cerebellar degeneration related protein 2	Coding	1.03	-1.92	1.13
TC01001855.hg.1	10.91	10.98	11.87	10.71	0.0025	0.1208	SRP9	signal recognition particle 9kDa	Coding	1.05	1.94	-1.15
TC07002778.hg.1	11.14	11.52	10.81	11.58	0.0025	0.121	EIF2AK1	eukaryotic translation initiation factor 2-alpha kinase 1	NonCoding	1.31	-1.26	1.36
TC15001289.hg.1	5.47	5.47	6.34	5.43	0.0025	0.1213	FRMD5	FERM domain containing 5	Coding	-1.01	1.83	-1.03
TC22000328.hg.1	3.65	3.25	2.89	3.24	0.0025	0.1213			Coding	-1.32	-1.7	-1.33
TC15001468.hg.1	6.64	6.49	6.09	6.78	0.0025	0.1214	PYGO1	pygopus family PHD finger 1	Coding	-1.11	-1.46	1.1
TC04002550.hg.1	4.34	4.07	4.23	3.96	0.0025	0.1214			NonCoding	-1.21	-1.08	-1.31
TC02000666.hg.1	9.72	9.87	9.35	10.01	0.0025	0.1216	GCC2	GRIP and coiled-coil domain containing 2	Coding	1.11	-1.29	1.22
TC21000280.hg.1	5.34	4.94	5.34	4.13	0.0025	0.1217			Coding	-1.32	1	-2.31
TC02002103.hg.1	4.14	3.84	3.87	3.69	0.0026	0.122			Coding	-1.23	-1.2	-1.36
TC03001256.hg.1	10.59	10.77	8.6	10.46	0.0026	0.1221			Coding	1.13	-3.96	-1.09
TC06000740.hg.1	3.54	2.83	2.9	2.84	0.0026	0.1221			Coding	-1.63	-1.55	-1.62
TC14002028.hg.1	8.1	7.64	8.39	7.13	0.0026	0.1226	PSMA3-AS1	PSMA3 antisense RNA 1	NonCoding	-1.38	1.23	-1.96
TC11001444.hg.1	7.84	7.87	6.91	7.93	0.0026	0.1226	CYP2R1	cytochrome P450, family 2, subfamily R, polypeptide 1	Coding	1.02	-1.91	1.06
TC05002440.hg.1	5.3	4.62	4.35	4.45	0.0026	0.1226			NonCoding	-1.6	-1.93	-1.8
TC01005919.hg.1	11.97	12.49	14.32	12.42	0.0026	0.1226	MPC2	mitochondrial pyruvate carrier 2	NonCoding	1.44	5.13	1.37
TC05000608.hg.1	10.74	10.77	10.1	11.33	0.0026	0.1229	PRRC1	proline-rich coiled-coil 1	Coding	1.02	-1.56	1.51
TC04001902.hg.1	3.04	2.8	3.28	2.93	0.0026	0.1229			NonCoding	-1.19	1.17	-1.08
TC12000763.hg.1	6.04	7.31	4.6	6.56	0.0026	0.123	SNORA53	small nucleolar RNA, H/ACA box 53	Coding	2.42	-2.71	1.43
TC17000643.hg.1	4.82	5.35	5.1	5.65	0.0026	0.123			Coding	1.44	1.21	1.78
TC01004220.hg.1	2.83	3.08	3.17	3.03	0.0026	0.1235			NonCoding	1.19	1.27	1.14
TC11001409.hg.1	3.82	3.5	4.16	3.33	0.0026	0.1235			Coding	-1.25	1.27	-1.4
TC01002498.hg.1	9.02	8.41	8.13	8.67	0.0026	0.1235	PSMB2	proteasome subunit beta 2	Coding	-1.53	-1.86	-1.27
TC6_mcf_hap5000230.hg.1	4.4	4.15	4.62	4.21	0.0026	0.1235	HLA-DMB	major histocompatibility complex, class II, DM beta	Coding	-1.2	1.16	-1.14
TC16001701.hg.1	4.65	4.65	4.14	4.88	0.0026	0.1235	SNAI3-AS1	SNAI3 antisense RNA 1	NonCoding	-1	-1.42	1.17
TC12000653.hg.1	5.17	5.19	5.74	5.3	0.0026	0.1235			Coding	1.02	1.49	1.09
TC03003040.hg.1	5.4	7.67	4.38	7.71	0.0026	0.1235			NonCoding	4.82	-2.03	4.96
TC12003216.hg.1	6.68	6.54	6.09	6.91	0.0026	0.1236	GOLGA3	golgin A3	Coding	-1.11	-1.51	1.17
TC13000292.hg.1	6.29	6.43	6.98	6.33	0.0026	0.1238	CLN5	ceroid-lipofuscinosis, neuronal 5	Coding	1.11	1.62	1.03
TC06004142.hg.1	3.45	3.83	3.34	3.39	0.0026	0.1238	SOD2	superoxide dismutase 2, mitochondrial	Coding	1.3	-1.07	-1.04
TC18000419.hg.1	6.75	7.68	5.93	6.92	0.0026	0.1238			Coding	1.91	-1.77	1.12
TC01001046.hg.1	6.55	6.25	7.52	6.27	0.0026	0.1241	HIST2H2BA	histone cluster 2, H2ba (pseudogene)	Coding	-1.23	1.96	-1.22
TC20000856.hg.1	9.85	10.93	8.61	10.38	0.0026	0.1242			Coding	2.11	-2.35	1.45
TC07000974.hg.1	4.62	4.93	4	4.52	0.0026	0.1243			Coding	1.24	-1.54	-1.07
TC16001944.hg.1	4.77	4.5	5.05	4.55	0.0027	0.1243	LOC100506083	uncharacterized LOC100506083	NonCoding	-1.2	1.21	-1.17
TC18000595.hg.1	9.15	9.13	8.05	9.04	0.0027	0.1243			NonCoding	-1.01	-2.14	-1.08
TC14000931.hg.1	15.05	14.62	15.84	14.96	0.0027	0.1243	DAD1	defender against cell death 1	Coding	-1.34	1.73	-1.07
TC04002151.hg.1	3.59	4.73	4	5.6	0.0027	0.1243			NonCoding	2.19	1.32	4.03
TC20001693.hg.1	3.68	3.38	3.12	3.31	0.0027	0.1244	LSM14B	LSM family member 14B	NonCoding	-1.23	-1.47	-1.29
TC13000612.hg.1	5.29	5.45	4.75	5.46	0.0027	0.1245	EPSTI1	epithelial stromal interaction 1 (breast)	Coding	1.12	-1.45	1.12
TC05002544.hg.1	11.21	12.11	13.41	12.14	0.0027	0.1245	PAM	peptidylglycine alpha-amidating monooxygenase	NonCoding	1.87	4.6	1.91
TC0X000359.hg.1	6.42	6.7	5.09	6.16	0.0027	0.1247			Coding	1.21	-2.53	-1.2
TC17001905.hg.1	12.85	13.34	13.05	13.98	0.0027	0.1247	MXRA7	matrix-remodelling associated 7	Coding	1.4	1.15	2.19
TC6_cox_hap2000235.hg.1	7.38	6.91	6.44	6.89	0.0027	0.1251	MICB	MHC class I polypeptide-related sequence B	Coding	-1.38	-1.92	-1.4
TC05002865.hg.1	3.06	3.16	3.98	3.3	0.0027	0.1254			NonCoding	1.07	1.9	1.18
TC11002366.hg.1	5.85	5.87	6.27	5.85	0.0027	0.1256	MCAM	melanoma cell adhesion molecule	Coding	1.01	1.34	1
TC14000940.hg.1	8.88	7.8	8.11	7.84	0.0027	0.1256	PRMT5	protein arginine methyltransferase 5	Coding	-2.12	-1.7	-2.06
TC01004756.hg.1	13.35	13.13	14.45	13.24	0.0027	0.1257	UBAP2L	ubiquitin associated protein 2 like	NonCoding	-1.16	2.16	-1.08
TC21000762.hg.1	15.61	14.3	15.87	13.99	0.0027	0.1259			NonCoding	-2.48	1.19	-3.07
TC14000632.hg.1	9.28	9.09	8.6	9.06	0.0027	0.1259	YY1	YY1 transcription factor	Coding	-1.14	-1.6	-1.17
TC15001904.hg.1	7.79	8.19	6.23	7.48	0.0027	0.1261			Coding	1.32	-2.94	-1.24
TC20001187.hg.1	11.18	10.02	8.99	10.03	0.0027	0.1261			NonCoding	-2.24	-4.57	-2.22
TC22000467.hg.1	7.42	6.76	4.01	8.23	0.0027	0.1261			Coding	-1.58	-10.63	1.76
TC6_qbl_hap6000236.hg.1	4.39	4.2	4.64	4.19	0.0027	0.1261	HLA-DMB	major histocompatibility complex, class II, DM beta	Coding	-1.14	1.19	-1.15
TC06003424.hg.1	11.51	10.61	11.78	10.67	0.0027	0.1261	ECI2	enoyl-CoA delta isomerase 2	NonCoding	-1.87	1.21	-1.79
TC6_dbb_hap3000209.hg.1	4.37	4.17	4.62	4.16	0.0027	0.1263	HLA-DMB	major histocompatibility complex, class II, DM beta	Coding	-1.14	1.19	-1.15
TC05001688.hg.1	5.02	5.02	5.3	4.99	0.0027	0.1267	CCDC112	coiled-coil domain containing 112	Coding	1	1.22	-1.02
TC01006329.hg.1	5.62	5.66	6.8	5.49	0.0027	0.1267	SCNM1	sodium channel modifier 1	Coding	1.03	2.26	-1.09
TC01001804.hg.1	8.79	8.34	9.13	7.88	0.0027	0.1267	RRP15	ribosomal RNA processing 15 homolog	Coding	-1.37	1.26	-1.88
TC16001156.hg.1	11.15	12.37	9.79	11.17	0.0027	0.1267	SNORA50A	small nucleolar RNA, H/ACA box 50A	Coding	2.33	-2.56	1.01
TC09000178.hg.1	6	6	5.28	6.64	0.0028	0.1269	DNAJB5	DnaJ (Hsp40) homolog, subfamily B, member 5	Coding	1	-1.64	1.56
TC05000363.hg.1	12.09	12.27	9.52	12.04	0.0028	0.1269	HMGCR	3-hydroxy-3-methylglutaryl-CoA reductase	Coding	1.14	-5.95	-1.03
TC01002285.hg.1	5.59	5.97	5.61	6.24	0.0028	0.1269	ATP13A2	ATPase type 13A2	Coding	1.3	1.02	1.57
TC19000328.hg.1	8	8.27	9.42	8.01	0.0028	0.1269	USE1	unconventional SNARE in the ER 1 homolog (S. cerevisiae)	Coding	1.2	2.66	1.01
TC20001559.hg.1	8.26	8.24	7.53	8.23	0.0028	0.1269	NFS1	NFS1 cysteine desulfurase	NonCoding	-1.02	-1.66	-1.02
TC16000963.hg.1	7	6.39	6.2	6.57	0.0028	0.127	GGA2	golgi-associated, gamma adaptin ear containing, ARF binding protein 2	Coding	-1.53	-1.75	-1.35
TC02003345.hg.1	3.36	3.36	3.54	3.3	0.0028	0.127			NonCoding	1	1.14	-1.04
TC10000081.hg.1	3.24	3.25	3.47	3.25	0.0028	0.127	CELF2	CUGBP, Elav-like family member 2	Coding	1.01	1.17	1.01
TC11002293.hg.1	3.19	3.27	3.49	3.27	0.0028	0.1271	IL18	interleukin 18	Coding	1.05	1.23	1.05
TC01005857.hg.1	12.86	11.88	13.26	11.48	0.0028	0.1272	CCT3	chaperonin containing TCP1, subunit 3 (gamma)	NonCoding	-1.97	1.32	-2.59
TC12001455.hg.1	5.31	4.94	3.9	4.74	0.0028	0.1273	SNORA2B	small nucleolar RNA, H/ACA box 2B	Coding	-1.3	-2.66	-1.49
TC05002913.hg.1	15.79	17.35	17.76	17.46	0.0028	0.1273			NonCoding	2.94	3.93	3.19
TC12001785.hg.1	4.14	4.4	4.61	4.41	0.0028	0.1274	TSPAN19	tetraspanin 19	Coding	1.2	1.39	1.21
TC09000440.hg.1	3.63	3.63	3.92	3.63	0.0028	0.1274	FGD3	FYVE, RhoGEF and PH domain containing 3	Coding	1	1.22	1
TC16000257.hg.1	10.98	10.03	10.25	10.24	0.0028	0.1274	DCTN5	dynactin 5 (p25)	Coding	-1.93	-1.66	-1.67
TC16001253.hg.1	15.22	15.66	12.34	14.97	0.0028	0.1274	SNORD71	small nucleolar RNA, C/D box 71	Coding	1.35	-7.38	-1.19
TC15001772.hg.1	5.34	5.45	5.74	5.45	0.0028	0.1275	GOLGA2P7	golgin A2 pseudogene 7	Coding	1.08	1.32	1.08
TC03000481.hg.1	7.84	7.66	8.96	7.44	0.0028	0.1275	CRYBG3	crystallin beta-gamma domain containing 3	Coding	-1.14	2.16	-1.32
TC10000761.hg.1	9.57	10.09	8.1	9.4	0.0028	0.1276			Coding	1.44	-2.77	-1.13
TC09002931.hg.1	6.41	5.48	5.46	5.68	0.0028	0.1276	POLR1E	polymerase (RNA) I polypeptide E	Coding	-1.91	-1.93	-1.65
TC11003118.hg.1	5.13	4.43	4.35	4.5	0.0028	0.1277			NonCoding	-1.63	-1.72	-1.55
TC04001705.hg.1	6.47	6.09	6.03	6.09	0.0028	0.1277	TMEM192	transmembrane protein 192	Coding	-1.3	-1.36	-1.3
TC07002444.hg.1	3.63	3.98	3.78	4.54	0.0028	0.1277	ADAM22	ADAM metallopeptidase domain 22	NonCoding	1.27	1.11	1.87
TC07000964.hg.1	12.77	12.49	14.41	12.8	0.0028	0.1277	MIR548F3	microRNA 548f-3	Coding	-1.21	3.13	1.03
TC12001456.hg.1	11.55	11.1	10.67	11.35	0.0028	0.1278	CCNT1	cyclin T1	Coding	-1.36	-1.85	-1.15
TC12002357.hg.1	12.55	11.29	11.89	11.55	0.0028	0.1279	LARP4	La ribonucleoprotein domain family, member 4	NonCoding	-2.4	-1.59	-2.01
TC19000147.hg.1	4.21	4.22	5.78	4.4	0.0028	0.1282	ANGPTL4	angiopoietin like 4	Coding	1.01	2.98	1.14
TC01005794.hg.1	5.75	5.5	6.37	5.71	0.0028	0.1282			NonCoding	-1.19	1.54	-1.03
TC05002946.hg.1	8.72	8.86	6.2	9.67	0.0028	0.1283	ADAMTS12	ADAM metallopeptidase with thrombospondin type 1 motif 12	NonCoding	1.1	-5.72	1.93
TC0X000954.hg.1	12.35	13.92	13.62	14.87	0.0028	0.1286	SRPX	sushi-repeat containing protein, X-linked	Coding	2.98	2.42	5.76
TC15001270.hg.1	6.66	6.87	6.57	7.03	0.0028	0.1286	TTBK2	tau tubulin kinase 2	Coding	1.15	-1.07	1.29
TC11001106.hg.1	7.84	7.83	7.03	7.88	0.0028	0.1286	SC5D	sterol-C5-desaturase	Coding	-1.01	-1.75	1.03
TC02001218.hg.1	7.28	7.71	6.62	8.27	0.0029	0.1287	ADAM23	ADAM metallopeptidase domain 23	Coding	1.35	-1.58	1.99
TC04001088.hg.1	6.35	6.46	6.03	6.51	0.0029	0.129	CCDC149	coiled-coil domain containing 149	Coding	1.09	-1.25	1.12
TC21000697.hg.1	5.13	5.54	3.86	5.72	0.0029	0.1291			NonCoding	1.33	-2.41	1.51
TC6_apd_hap1000117.hg.1	4.4	4.18	4.59	4.18	0.0029	0.1291	HLA-DMB	major histocompatibility complex, class II, DM beta	Coding	-1.16	1.14	-1.16
TC03002853.hg.1	4.37	4.3	4.72	4.01	0.0029	0.1291			NonCoding	-1.05	1.28	-1.28
TC05002454.hg.1	15.51	15.36	12.4	15.45	0.0029	0.1291	HMGCR	3-hydroxy-3-methylglutaryl-CoA reductase	NonCoding	-1.11	-8.64	-1.04
TC11002282.hg.1	2.88	3.01	3.21	2.98	0.0029	0.1291			Coding	1.09	1.26	1.07
TC09001512.hg.1	4.62	4.53	3.83	4.12	0.0029	0.1292			Coding	-1.07	-1.73	-1.41
TC14001807.hg.1	3.43	3.68	3.53	3.53	0.0029	0.1292			NonCoding	1.19	1.07	1.07
TC02004338.hg.1	7.39	6.27	6.3	5.9	0.0029	0.1294			NonCoding	-2.17	-2.13	-2.81
TC03001686.hg.1	4.98	4.53	6.5	4.7	0.0029	0.1294	COX17	COX17 cytochrome c oxidase copper chaperone	Coding	-1.36	2.87	-1.21
TC0X001184.hg.1	8.54	8.59	6.8	8.86	0.0029	0.1294	HMGN5	high mobility group nucleosome binding domain 5	Coding	1.04	-3.34	1.25
TC16001272.hg.1	7.5	7.5	6.87	7.57	0.0029	0.1294	WDR59	WD repeat domain 59	Coding	-1	-1.55	1.05
TC02005035.hg.1	8.58	7.98	8.42	7.85	0.0029	0.1294	CHMP3	charged multivesicular body protein 3	Coding	-1.52	-1.12	-1.66
TC13001217.hg.1	5.64	6.55	5.63	6.88	0.0029	0.1294			NonCoding	1.88	-1.01	2.35
TC18000278.hg.1	11.34	11.57	10.55	11.39	0.0029	0.1297	YES1	YES proto-oncogene 1, Src family tyrosine kinase	Coding	1.18	-1.73	1.04
TC15001639.hg.1	5.26	4.96	5.61	4.79	0.0029	0.13	LOC646670	uncharacterized LOC646670	Coding	-1.23	1.27	-1.39
TC19000672.hg.1	12.44	11.53	11.35	11.43	0.0029	0.13	SAE1	SUMO1 activating enzyme subunit 1	Coding	-1.88	-2.12	-2.01
TC04001718.hg.1	6.54	7.4	6.22	7.61	0.0029	0.13	DDX60	DEAD (Asp-Glu-Ala-Asp) box polypeptide 60	Coding	1.82	-1.25	2.11
TC01003236.hg.1	10.32	11.42	8.35	10.48	0.0029	0.13			Coding	2.14	-3.9	1.12
TC19001458.hg.1	4.56	4	4.04	4.11	0.0029	0.13	TYROBP	TYRO protein tyrosine kinase binding protein	Coding	-1.47	-1.42	-1.36
TC07000802.hg.1	17.43	17.64	15.88	17.46	0.0029	0.13			Coding	1.16	-2.93	1.02
TC05000476.hg.1	5.08	5.26	4.4	5.08	0.0029	0.13			Coding	1.13	-1.61	-1.01
TC08000493.hg.1	5.85	5.5	6.65	5.13	0.0029	0.13	GDAP1	ganglioside induced differentiation associated protein 1	Coding	-1.27	1.75	-1.65
TC11002162.hg.1	6.77	6.83	7.73	6.43	0.0029	0.13	SYTL2	synaptotagmin-like 2	Coding	1.04	1.94	-1.27
TC01001305.hg.1	7.64	7.37	7.84	7.37	0.0029	0.1301	DAP3	death associated protein 3	Coding	-1.21	1.15	-1.21
TC08000221.hg.1	4.87	5.97	4.59	5.36	0.0029	0.1301			Coding	2.14	-1.22	1.41
TC01004601.hg.1	5.46	5.26	4.84	5.69	0.0029	0.1301	KIAA1324	KIAA1324	NonCoding	-1.15	-1.54	1.17
TC11000842.hg.1	3.72	3.75	4.45	3.93	0.0029	0.1301			Coding	1.02	1.66	1.16
TC13000153.hg.1	3.34	2.99	3.8	2.94	0.0029	0.1301	AKAP11-IT1; RP11-215B13.4	AKPA11 intronic transcript 1 (non-protein coding)	Coding	-1.28	1.37	-1.32
TC10002665.hg.1	5.61	5.8	5.13	6.03	0.0029	0.1301	RHOBTB1	Rho-related BTB domain containing 1	NonCoding	1.14	-1.39	1.34
TC07002034.hg.1	10.43	9.75	10.03	9.69	0.0029	0.1301	ABCF2	ATP binding cassette subfamily F member 2	Coding	-1.6	-1.32	-1.67
TC01002615.hg.1	6.63	6.62	6.11	6.62	0.0029	0.1302	IPP	intracisternal A particle-promoted polypeptide	Coding	-1	-1.43	-1.01
TC12001633.hg.1	13.21	12.57	13.23	12.29	0.003	0.1304	CDK4	cyclin-dependent kinase 4	Coding	-1.56	1.01	-1.89
TC20000140.hg.1	10.17	9.59	9.56	9.56	0.003	0.1305	XRN2	5-3 exoribonuclease 2	Coding	-1.49	-1.52	-1.52
TC0Y000185.hg.1	3.74	3.74	3.64	3.93	0.003	0.1305	KDM5D	lysine (K)-specific demethylase 5D	Coding	1	-1.07	1.14
TC14002318.hg.1	5.9	5.97	5.23	6.43	0.003	0.1305	HEATR5A	HEAT repeat containing 5A	Coding	1.05	-1.59	1.44
TC14001432.hg.1	7.01	6.98	6.61	7.36	0.003	0.1308	TTC7B	tetratricopeptide repeat domain 7B	Coding	-1.02	-1.32	1.28
TC10002454.hg.1	4.84	3.9	3.45	4.24	0.003	0.1308	SFMBT2	Scm-like with four mbt domains 2	NonCoding	-1.91	-2.61	-1.51
TC11001531.hg.1	6.38	7.5	8.23	7.55	0.003	0.1308			Coding	2.16	3.59	2.24
TC06001004.hg.1	4.49	5.42	4.04	4.73	0.003	0.1309			Coding	1.9	-1.37	1.18
TC04001817.hg.1	5.66	4.9	4.7	4.74	0.003	0.1309			Coding	-1.69	-1.93	-1.89
TC14000849.hg.1	4.19	4.03	3.87	4.45	0.003	0.1309			Coding	-1.11	-1.25	1.2
TC13000476.hg.1	6.36	7.37	5.81	6.52	0.003	0.1309	RNU6-59P	RNA, U6 small nuclear 59, pseudogene	Coding	2.01	-1.46	1.12
TC15002806.hg.1	7.17	6.62	6.55	6.62	0.003	0.1314	CSNK1G1	casein kinase 1, gamma 1	Coding	-1.46	-1.54	-1.46
TC01002510.hg.1	8.19	9.39	6.48	8.7	0.003	0.1314			Coding	2.3	-3.29	1.42
TC02002862.hg.1	17.69	17.51	12.59	15.47	0.003	0.1314	SNORD82	small nucleolar RNA, C/D box 82	Coding	-1.13	-34.44	-4.68
TC06003893.hg.1	4.09	4.12	3.8	4.12	0.003	0.1314			NonCoding	1.02	-1.23	1.02
TC0X001397.hg.1	9.87	9.34	10.75	9.32	0.003	0.1317	MOSPD1	motile sperm domain containing 1	Coding	-1.44	1.84	-1.46
TC16000523.hg.1	7.18	6.81	6.3	7.23	0.003	0.1317	PDP2	pyruvate dehyrogenase phosphatase catalytic subunit 2	Coding	-1.29	-1.84	1.04
TC03001965.hg.1	3.11	3.15	3.52	3.18	0.003	0.1317	LINC01324	long intergenic non-protein coding RNA 1324	Coding	1.02	1.32	1.05
TC01000395.hg.1	7.59	8.19	5.92	7.45	0.003	0.1317			Coding	1.52	-3.19	-1.11
TC15001788.hg.1	10.85	11.12	11.58	10.91	0.003	0.1317	SEC11A	SEC11 homolog A, signal peptidase complex subunit	Coding	1.21	1.65	1.04
TC10002604.hg.1	3.09	3.13	3.74	3.06	0.003	0.1318			NonCoding	1.03	1.58	-1.02
TC05001547.hg.1	9.36	8.86	8.78	8.67	0.003	0.1321	RPS23	ribosomal protein S23	Coding	-1.41	-1.49	-1.61
TC01002096.hg.1	9.77	9.53	10.09	9.38	0.003	0.1324	MRPL20	mitochondrial ribosomal protein L20	Coding	-1.18	1.25	-1.31
TC01005916.hg.1	3.43	3.43	3.62	3.42	0.003	0.1325			NonCoding	-1	1.14	-1.01
TC02001232.hg.1	7.56	7.43	7.16	7.46	0.0031	0.1326	CCNYL1; MIR4775	cyclin Y like 1; microRNA 4775	Coding	-1.1	-1.32	-1.07
TC11000720.hg.1	8.89	9.92	7.72	8.53	0.0031	0.1328			Coding	2.04	-2.25	-1.28
TC04001455.hg.1	9.26	9.59	9.01	9.39	0.0031	0.1328	PAPSS1	3-phosphoadenosine 5-phosphosulfate synthase 1	Coding	1.26	-1.19	1.09
TC09001715.hg.1	4.19	4.29	4.78	4.29	0.0031	0.1329	C9orf116	chromosome 9 open reading frame 116	Coding	1.07	1.5	1.07
TC17001172.hg.1	6.66	7.38	5.84	6.55	0.0031	0.133			Coding	1.65	-1.78	-1.08
TC01000346.hg.1	10.66	10.55	11.64	10.32	0.0031	0.133	HMGN2	high mobility group nucleosomal binding domain 2	Coding	-1.08	1.97	-1.27
TC22000378.hg.1	8.09	7.53	7.63	7.43	0.0031	0.1332	NUP50	nucleoporin 50kDa	Coding	-1.48	-1.37	-1.59
TC02001244.hg.1	3.68	3.12	3.1	3.07	0.0031	0.1333			Coding	-1.47	-1.49	-1.52
TC10000967.hg.1	7.59	7.77	5.97	7.58	0.0031	0.1333	IDI1	isopentenyl-diphosphate delta isomerase 1	Coding	1.13	-3.07	-1.01
TC15000076.hg.1	2.56	3.24	2.74	2.76	0.0031	0.1333	SNORD115-2	small nucleolar RNA, C/D box 115-2	Coding	1.6	1.13	1.15
TC6_dbb_hap3000203.hg.1	6.52	6.31	6.8	6.05	0.0031	0.1333			NonCoding	-1.16	1.22	-1.39
TC07002154.hg.1	6.81	8.05	9.96	7.77	0.0031	0.1334	ETV1	ets variant 1	NonCoding	2.36	8.85	1.95
TC01000940.hg.1	10.29	9.51	9.26	9.48	0.0031	0.1337	SARS	seryl-tRNA synthetase	Coding	-1.72	-2.05	-1.76
TC11001128.hg.1	3.09	3.15	3.56	2.99	0.0031	0.134	OR4D5	olfactory receptor, family 4, subfamily D, member 5	Coding	1.04	1.39	-1.07
TC01006340.hg.1	4.6	4.5	5.1	4.37	0.0031	0.134	DISP1	dispatched homolog 1 (Drosophila)	Coding	-1.07	1.41	-1.17
TC04002644.hg.1	5.12	4.92	5.77	4.89	0.0031	0.1341	H2AFZ	H2A histone family, member Z	NonCoding	-1.15	1.56	-1.17
TC04000856.hg.1	9.57	8.92	10.42	8.53	0.0031	0.1343	SAP30	Sin3A associated protein 30kDa	Coding	-1.57	1.79	-2.06
TC22000643.hg.1	5.04	5.28	4.42	5.01	0.0031	0.1343			Coding	1.18	-1.53	-1.02
TC21000785.hg.1	5.56	5.56	5.08	5.89	0.0031	0.1343	ADARB1	adenosine deaminase, RNA-specific, B1	NonCoding	1	-1.4	1.25
TC0X000469.hg.1	8.89	9.74	7.46	10.76	0.0031	0.1343	SRPX2	sushi-repeat containing protein, X-linked 2	Coding	1.8	-2.7	3.66
TC08000670.hg.1	3.24	3.35	3.85	3.52	0.0031	0.1343	LOC100132813	uncharacterized LOC100132813	Coding	1.08	1.53	1.21
TC19000495.hg.1	8.54	8.47	8.85	8.34	0.0031	0.1343	TBCB	tubulin folding cofactor B	Coding	-1.05	1.24	-1.15
TC22001249.hg.1	5.58	6.03	4.41	5.78	0.0031	0.1345			NonCoding	1.36	-2.25	1.15
TC11001872.hg.1	4.8	4.89	5.11	4.94	0.0031	0.1345	B3GAT3	beta-1,3-glucuronyltransferase 3	Coding	1.07	1.24	1.1
TC06001751.hg.1	6.66	5.94	6.11	6.04	0.0031	0.1347	XPO5	exportin 5	Coding	-1.65	-1.47	-1.54
TC11003388.hg.1	5.6	6.32	6.04	6.42	0.0031	0.1347	MIR100HG	mir-100-let-7a-2 cluster host gene	NonCoding	1.65	1.35	1.77
TC01005838.hg.1	5.15	5.07	5.52	4.91	0.0031	0.1347	S100A13	S100 calcium binding protein A13	NonCoding	-1.05	1.3	-1.18
TC21000077.hg.1	9.14	10.48	8.82	11.08	0.0032	0.1349	JAM2	junctional adhesion molecule 2	Coding	2.52	-1.25	3.84
TC04001519.hg.1	4.7	4.84	4.44	4.87	0.0032	0.1349			Coding	1.11	-1.2	1.12
TC01004846.hg.1	4.27	4.92	4.26	5.71	0.0032	0.1349			NonCoding	1.57	-1	2.71
TC03000915.hg.1	11.01	11	10.09	11.04	0.0032	0.1349			Coding	-1.01	-1.89	1.02
TC01003218.hg.1	6.44	6.42	7.02	6.44	0.0032	0.1349	CDC42SE1	CDC42 small effector 1	Coding	-1.01	1.49	-1
TC12001834.hg.1	4.67	5.38	4.45	4.49	0.0032	0.1349			Coding	1.64	-1.16	-1.13
TC01002459.hg.1	4.93	4.21	5.32	4.63	0.0032	0.1349	SPOCD1	SPOC domain containing 1	Coding	-1.65	1.31	-1.24
TC11003187.hg.1	11.04	9.51	10.72	9.41	0.0032	0.1352	SNHG1	small nucleolar RNA host gene 1	NonCoding	-2.89	-1.24	-3.09
TC12002095.hg.1	2.99	2.95	2.87	3.35	0.0032	0.1352	DNAH10OS	dynein, axonemal, heavy chain 10 opposite strand	Coding	-1.03	-1.09	1.28
TC16001499.hg.1	4.86	4.87	4.39	5.02	0.0032	0.1352			NonCoding	1.01	-1.38	1.12
TC6_mann_hap4000209.hg.1	4.35	4.15	4.54	4.14	0.0032	0.1352	HLA-DMB	major histocompatibility complex, class II, DM beta	Coding	-1.15	1.14	-1.16
TC12001513.hg.1	4.08	3.75	3.71	3.74	0.0032	0.1353	KRT80	keratin 80, type II	Coding	-1.26	-1.28	-1.26
TC01003825.hg.1	3.05	3.1	3.45	3.1	0.0032	0.1356	TGFB2-AS1	TGFB2 antisense RNA 1 (head to head)	Coding	1.04	1.32	1.04
TC09001152.hg.1	7.98	9.01	7.32	8.52	0.0032	0.1356			Coding	2.04	-1.58	1.45
TC07001693.hg.1	7.66	7.44	8.02	7.45	0.0032	0.1356	IFT22	intraflagellar transport 22	Coding	-1.17	1.29	-1.16
TC05002330.hg.1	3.55	3.16	3.15	3	0.0032	0.1356			NonCoding	-1.31	-1.32	-1.46
TC15000719.hg.1	3.22	2.51	2.38	2.75	0.0032	0.1356			Coding	-1.63	-1.79	-1.39
TC15001709.hg.1	3.22	2.51	2.38	2.75	0.0032	0.1356			Coding	-1.63	-1.79	-1.39
TC19001108.hg.1	3.97	3.99	4.35	3.94	0.0032	0.1356			Coding	1.01	1.31	-1.02
TC03002159.hg.1	8.81	8.81	8.37	8.94	0.0032	0.1357	UBXN7	UBX domain protein 7	Coding	-1	-1.36	1.1
TC11001893.hg.1	7.32	7.16	8.29	7.3	0.0032	0.1357	PLA2G16	phospholipase A2, group XVI	Coding	-1.12	1.96	-1.01
TC0Y000284.hg.1	6.11	5.91	9.67	7.3	0.0032	0.1357			NonCoding	-1.15	11.75	2.29
TC15002029.hg.1	4.29	4.69	7.18	4.85	0.0032	0.1359			Coding	1.32	7.4	1.48
TC0X002150.hg.1	7.02	7.27	6.39	7.27	0.0032	0.1359			NonCoding	1.19	-1.55	1.19
TC01005740.hg.1	2.85	3.57	3.34	3.18	0.0032	0.136			NonCoding	1.65	1.4	1.26
TC06002661.hg.1	5.1	4.63	5.16	5.13	0.0032	0.1362	ZNF391	zinc finger protein 391	NonCoding	-1.38	1.05	1.03
TC12002810.hg.1	4.67	4.82	5.31	4.48	0.0032	0.1362			NonCoding	1.11	1.57	-1.14
TC14000097.hg.1	3.33	2.86	2.91	3	0.0032	0.1363			Coding	-1.38	-1.34	-1.26
TC10000547.hg.1	2.74	3.24	3.65	3.14	0.0032	0.1363			Coding	1.42	1.88	1.32
TC02003953.hg.1	3.63	3.62	4.24	3.68	0.0033	0.1363			NonCoding	-1	1.53	1.04
TC15000386.hg.1	8.7	9.03	4.79	9.6	0.0033	0.1363	FGF7	fibroblast growth factor 7	Coding	1.26	-14.99	1.87
TC19001181.hg.1	7.08	6.77	6.18	7.18	0.0033	0.1363	RAB3D	RAB3D, member RAS oncogene family	Coding	-1.24	-1.86	1.08
TC15002492.hg.1	3.36	3.4	3.73	3.39	0.0033	0.1363			NonCoding	1.03	1.29	1.02
TC0Y000263.hg.1	4.21	4.59	3.42	4.78	0.0033	0.1363	NLGN4Y	neuroligin 4, Y-linked	NonCoding	1.3	-1.73	1.48
TC02000363.hg.1	7.67	7.68	8.27	7.51	0.0033	0.1363	MDH1	malate dehydrogenase 1	Coding	1.01	1.52	-1.11
TC0X000730.hg.1	7.24	7.28	7.72	7.19	0.0033	0.1364	VMA21	VMA21 vacuolar H+-ATPase homolog (S. cerevisiae)	Coding	1.03	1.39	-1.04
TC03001584.hg.1	3.25	3.84	3.31	3.44	0.0033	0.1366	MIR4795	microRNA 4795	Coding	1.5	1.04	1.14
TC0X001282.hg.1	4.83	5.86	4.77	5.07	0.0033	0.1366			Coding	2.04	-1.04	1.18
TC01002651.hg.1	3.24	3.18	2.67	3	0.0033	0.1366			Coding	-1.04	-1.48	-1.18
TC03001207.hg.1	7.47	7.36	7.02	7.43	0.0033	0.1366	SH3BP5	SH3-domain binding protein 5 (BTK-associated)	Coding	-1.08	-1.37	-1.02
TC16001439.hg.1	2.89	2.69	2.76	2.6	0.0033	0.1366			NonCoding	-1.15	-1.09	-1.22
TC20000442.hg.1	3.89	3.83	3.61	3.78	0.0033	0.137			Coding	-1.05	-1.21	-1.08
TC16001146.hg.1	7.87	8.58	6.55	7.73	0.0033	0.1372			Coding	1.63	-2.51	-1.1
TC06002615.hg.1	4.44	5	4.91	6.33	0.0033	0.1372	SOX4	SRY box 4	NonCoding	1.48	1.39	3.69
TC05000469.hg.1	11.28	11.29	11.85	11.07	0.0033	0.1372	CAST	calpastatin	Coding	1.01	1.49	-1.16
TC11002876.hg.1	3.09	3.2	3.49	2.86	0.0033	0.1372			NonCoding	1.08	1.32	-1.17
TC20000662.hg.1	8.24	8.75	5.68	8.12	0.0033	0.1374			Coding	1.42	-5.93	-1.09
TC14000415.hg.1	10.12	9.68	9.32	9.68	0.0033	0.1375	SLC39A9	solute carrier family 39, member 9	Coding	-1.36	-1.74	-1.36
TC03001159.hg.1	7.29	7.67	7.62	7.65	0.0033	0.1377	SEC13	SEC13 homolog, nuclear pore and COPII coat complex component	Coding	1.3	1.25	1.28
TC12001426.hg.1	13.01	11.99	13.44	12	0.0033	0.1377	SLC38A1	solute carrier family 38, member 1	Coding	-2.03	1.35	-2.02
TC02003027.hg.1	3.43	3.35	3.64	3.18	0.0033	0.1378			NonCoding	-1.06	1.16	-1.19
TC15000778.hg.1	5.75	5.88	6.3	5.91	0.0033	0.1378	GOLGA2P10	golgin A2 pseudogene 10	Coding	1.09	1.46	1.11
TC14000536.hg.1	10.73	10.12	10.37	9.98	0.0033	0.1378	ZC3H14	zinc finger CCCH-type containing 14	Coding	-1.52	-1.28	-1.68
TC17002533.hg.1	6.19	5.39	4.97	5.45	0.0033	0.138	FOXO3B	forkhead box O3B pseudogene	NonCoding	-1.74	-2.33	-1.67
TC15001298.hg.1	6.11	6.43	5.48	6.11	0.0033	0.138			Coding	1.25	-1.55	-1
TC04000423.hg.1	2.92	3.01	3.36	3.02	0.0033	0.138	LOC101928809	uncharacterized LOC101928809	Coding	1.07	1.36	1.07
TC05000319.hg.1	11.21	10.4	10.09	10.57	0.0033	0.138	GTF2H2; GTF2H2B; GTF2H2C_2; GTF2H2C	general transcription factor IIH subunit 2; general transcription factor IIH subunit 2B (pseudogene); GTF2H2 family member C, copy 2; GTF2H2 family member C	Coding	-1.75	-2.17	-1.56
TC12002253.hg.1	6.94	6.96	8.34	6.97	0.0033	0.138	CDKN1B	cyclin-dependent kinase inhibitor 1B (p27, Kip1)	NonCoding	1.01	2.63	1.02
TC01001380.hg.1	3.75	3.78	3.99	3.78	0.0033	0.138	PPOX	protoporphyrinogen oxidase	Coding	1.02	1.18	1.02
TC20001554.hg.1	12.73	10.72	11.4	10.62	0.0034	0.138	EIF6	eukaryotic translation initiation factor 6	NonCoding	-4.05	-2.52	-4.34
TC6_mcf_hap5000048.hg.1	7.5	7.13	6.68	7.19	0.0034	0.138	MICB	MHC class I polypeptide-related sequence B	Coding	-1.29	-1.77	-1.24
TC06002122.hg.1	7.59	7.58	7.01	7.58	0.0034	0.138	SLC18B1	solute carrier family 18, subfamily B, member 1	Coding	-1	-1.49	-1
TC09001906.hg.1	8.14	8.51	7.21	8.76	0.0034	0.138	DCAF10	DDB1 and CUL4 associated factor 10	NonCoding	1.3	-1.9	1.54
TC20000651.hg.1	19.93	19.83	19.56	19.89	0.0034	0.138			Coding	-1.07	-1.29	-1.03
TC04000902.hg.1	4.26	4.23	4.96	4.08	0.0034	0.138	SLC25A4	solute carrier family 25 (mitochondrial carrier; adenine nucleotide translocator), member 4	Coding	-1.02	1.62	-1.13
TC12000108.hg.1	4.72	4.89	4.74	4.97	0.0034	0.138	CLSTN3	calsyntenin 3	Coding	1.13	1.01	1.19
TC21000554.hg.1	6.93	6.73	5.91	7.1	0.0034	0.138	LSS	lanosterol synthase (2,3-oxidosqualene-lanosterol cyclase)	Coding	-1.15	-2.02	1.13
TC09002189.hg.1	8.58	8.57	7.94	8.63	0.0034	0.138	SLC31A2	solute carrier family 31 (copper transporter), member 2	NonCoding	-1	-1.57	1.04
TC18000397.hg.1	12.26	12.27	11.53	12.6	0.0034	0.138	ROCK1	Rho-associated, coiled-coil containing protein kinase 1	Coding	1.01	-1.66	1.27
TC04000905.hg.1	5.88	5.87	6.4	5.69	0.0034	0.138	ANKRD37	ankyrin repeat domain 37	Coding	-1	1.43	-1.14
TC20000210.hg.1	7.24	7.24	6.98	7.29	0.0034	0.1383	ASXL1	additional sex combs like transcriptional regulator 1	Coding	-1	-1.2	1.03
TC02001310.hg.1	6.18	5.61	5.82	5.88	0.0034	0.1383	TTLL4	tubulin tyrosine ligase-like family member 4	Coding	-1.49	-1.29	-1.23
TC22000511.hg.1	5.53	7.06	7.02	6.78	0.0034	0.1386			Coding	2.88	2.81	2.39
TC19002041.hg.1	5.47	5.45	6.48	5.47	0.0034	0.1386	ZNF738	zinc finger protein 738	NonCoding	-1.01	2.02	1
TC08001361.hg.1	6.83	6.81	7.81	6.65	0.0034	0.1386	PAG1	phosphoprotein membrane anchor with glycosphingolipid microdomains 1	Coding	-1.01	1.97	-1.13
TC07001343.hg.1	8.65	7.66	8.46	7.61	0.0034	0.1387	DDX56	DEAD (Asp-Glu-Ala-Asp) box helicase 56	Coding	-1.98	-1.14	-2.06
TC11001509.hg.1	8.03	8.37	7.37	8.84	0.0034	0.139	LGR4	leucine-rich repeat containing G protein-coupled receptor 4	Coding	1.26	-1.58	1.76
TC17000602.hg.1	3.1	3.53	2.68	3.28	0.0034	0.1392			Coding	1.35	-1.34	1.13
TC16001163.hg.1	10.04	10.74	8.37	9.86	0.0034	0.1392	RNU6-21P	RNA, U6 small nuclear 21, pseudogene	Coding	1.63	-3.17	-1.13
TC02001227.hg.1	8.91	7.07	9.91	7.58	0.0034	0.1393			Coding	-3.57	2.01	-2.5
TC14001036.hg.1	11.05	12.15	10.06	12.12	0.0034	0.1394	NFKBIA	nuclear factor of kappa light polypeptide gene enhancer in B-cells inhibitor, alpha	Coding	2.13	-1.99	2.09
TC01001464.hg.1	4	3.62	4.34	4.01	0.0034	0.1397	MIR1255B2	microRNA 1255b-2	Coding	-1.31	1.26	1.01
TC11002191.hg.1	7.61	8.15	7.14	8.19	0.0034	0.1397	SLC36A4	solute carrier family 36 (proton/amino acid symporter), member 4	Coding	1.45	-1.39	1.49
TC01003652.hg.1	7.32	6.95	7.04	6.82	0.0034	0.1397	GLRX2	glutaredoxin 2	Coding	-1.29	-1.21	-1.41
TC15001048.hg.1	9.42	8.71	8.95	8.69	0.0034	0.1399	NIPA2	non imprinted in Prader-Willi/Angelman syndrome 2	Coding	-1.64	-1.39	-1.67
TC14002334.hg.1	3.45	3.41	3.74	3.43	0.0035	0.14	NUDT14	nudix hydrolase 14	Coding	-1.03	1.22	-1.01
TC17002382.hg.1	3.48	3.57	3.89	3.51	0.0035	0.1402			NonCoding	1.06	1.32	1.02
TC05000977.hg.1	2.99	3.07	3.84	3.01	0.0035	0.1403			Coding	1.06	1.8	1.02
TC01005364.hg.1	4.2	4.21	5.11	4.11	0.0035	0.1403			NonCoding	1.01	1.88	-1.06
TC18000815.hg.1	4.57	4.53	4.88	4.56	0.0035	0.1403	LAMA1	laminin, alpha 1	NonCoding	-1.03	1.24	-1
TC07001878.hg.1	11.87	11.67	12.19	11.44	0.0035	0.1403	CHCHD3	coiled-coil-helix-coiled-coil-helix domain containing 3	Coding	-1.15	1.24	-1.35
TC04001375.hg.1	4.35	4.21	5.14	4.15	0.0035	0.1403			Coding	-1.1	1.73	-1.15
TC19002504.hg.1	4.21	4.74	4.8	4.7	0.0035	0.1403	LOC100505715	uncharacterized LOC100505715	NonCoding	1.44	1.51	1.41
TC09000400.hg.1	11.71	11.53	12.97	11.57	0.0035	0.1405	CTSL	cathepsin L	Coding	-1.13	2.41	-1.1
TC06001176.hg.1	3.49	3.72	3.45	3.55	0.0035	0.1405	LOC100289495	uncharacterized LOC100289495	Coding	1.17	-1.03	1.05
TC07002066.hg.1	18.85	19.25	17.09	18.81	0.0035	0.1405			Coding	1.32	-3.39	-1.03
TC12001307.hg.1	6.68	6.68	5.92	6.68	0.0035	0.1405	SOX5	SRY box 5	Coding	-1	-1.7	1
TC10002687.hg.1	12.53	12.39	14.04	12	0.0035	0.1405			NonCoding	-1.11	2.84	-1.45
TC15001723.hg.1	3.47	3.26	3.1	3.26	0.0035	0.1405			Coding	-1.16	-1.29	-1.15
TC0X000544.hg.1	8.14	9.09	6.53	8.32	0.0035	0.1405			Coding	1.93	-3.06	1.13
TC15000159.hg.1	4.35	6.28	9.46	7.79	0.0035	0.1405			Coding	3.79	34.39	10.8
TC15000185.hg.1	4.35	6.28	9.46	7.79	0.0035	0.1405			Coding	3.79	34.39	10.8
TC15000960.hg.1	4.35	6.28	9.46	7.79	0.0035	0.1405			Coding	3.79	34.39	10.8
TC15001139.hg.1	4.35	6.28	9.46	7.79	0.0035	0.1405			Coding	3.79	34.39	10.8
TC15001173.hg.1	4.35	6.28	9.46	7.79	0.0035	0.1405			Coding	3.79	34.39	10.8
TC03001289.hg.1	3.2	3.56	3.26	3.27	0.0035	0.1406	ITGA9-AS1	ITGA9 antisense RNA 1	Coding	1.28	1.04	1.04
TC19000173.hg.1	6.03	5.95	6.41	5.93	0.0035	0.1408	MRPL4	mitochondrial ribosomal protein L4	Coding	-1.06	1.3	-1.07
TC11002624.hg.1	8.18	7	5.73	7.45	0.0035	0.1408			NonCoding	-2.27	-5.47	-1.66
TC09000268.hg.1	7.4	7.2	4.78	6.81	0.0035	0.1408			Coding	-1.15	-6.15	-1.51
TC09000617.hg.1	2.78	3.23	2.8	2.94	0.0035	0.1408	OR1N2	olfactory receptor, family 1, subfamily N, member 2	Coding	1.37	1.02	1.12
TC11003287.hg.1	3.12	3.33	3.4	3.53	0.0035	0.1408			NonCoding	1.16	1.22	1.33
TC14000799.hg.1	10.92	11.12	10.48	11.18	0.0035	0.1408	MARK3	MAP/microtubule affinity-regulating kinase 3	Coding	1.15	-1.36	1.2
TC01006220.hg.1	5.49	4.96	5.52	5.14	0.0035	0.1408			NonCoding	-1.45	1.02	-1.28
TC02002549.hg.1	9.62	9.71	10.64	9.63	0.0035	0.1409	KIAA1715	KIAA1715	Coding	1.06	2.03	1.01
TC12001374.hg.1	3.53	3.19	2.98	3.2	0.0035	0.1409			Coding	-1.26	-1.46	-1.25
TC16000139.hg.1	5.5	5.42	5.75	5.32	0.0035	0.1409	ALG1; NAGPA-AS1	ALG1, chitobiosyldiphosphodolichol beta-mannosyltransferase; NAGPA antisense RNA 1	Coding	-1.06	1.19	-1.13
TC01003238.hg.1	6.06	5.47	5.68	5.35	0.0035	0.1409	THEM4	thioesterase superfamily member 4	Coding	-1.5	-1.3	-1.63
TC01002284.hg.1	7	7.14	6.81	7.52	0.0035	0.1409	MFAP2	microfibrillar associated protein 2	Coding	1.1	-1.14	1.43
TC10000908.hg.1	11.18	10.55	10.04	10.64	0.0035	0.1409	FAM175B	family with sequence similarity 175, member B	Coding	-1.56	-2.22	-1.46
TC09000212.hg.1	7.1	7.4	5.74	6.89	0.0035	0.1409			Coding	1.24	-2.56	-1.15
TC05002892.hg.1	3.67	3.24	3.06	3.15	0.0036	0.1412			NonCoding	-1.35	-1.53	-1.44
TC01005137.hg.1	3.26	3.91	3.33	3.4	0.0036	0.1412			NonCoding	1.57	1.05	1.1
TC10001003.hg.1	7.13	6.92	3.73	6.06	0.0036	0.1412			Coding	-1.15	-10.56	-2.09
TC02001974.hg.1	4.69	4.63	4.16	4.9	0.0036	0.1412	PAIP2B	poly(A) binding protein interacting protein 2B	Coding	-1.04	-1.45	1.16
TC12000500.hg.1	8.8	7.82	8.96	7.69	0.0036	0.1412	RPS26	ribosomal protein S26	Coding	-1.98	1.12	-2.17
TC01002382.hg.1	4.72	4.9	4.89	5.05	0.0036	0.1412	PAQR7	progestin and adipoQ receptor family member VII	Coding	1.13	1.13	1.26
TC01003496.hg.1	3.97	4	4.37	3.98	0.0036	0.1412	CCDC181	coiled-coil domain containing 181	Coding	1.02	1.32	1.01
TC09001470.hg.1	4.61	4.72	5.39	4.58	0.0036	0.1412			Coding	1.08	1.71	-1.03
TC17001770.hg.1	9.11	8.22	7.51	8.47	0.0036	0.1412	INTS2	integrator complex subunit 2	Coding	-1.85	-3.04	-1.56
TC17000856.hg.1	3.01	3.34	3.13	3.08	0.0036	0.1416			Coding	1.25	1.08	1.04
TC19001540.hg.1	4.25	4.6	5.32	4.6	0.0036	0.1417	SERTAD1	SERTA domain containing 1	Coding	1.27	2.09	1.27
TC01005846.hg.1	3.25	2.86	3.05	3.11	0.0036	0.1417			NonCoding	-1.31	-1.15	-1.1
TC14002299.hg.1	8.84	8.77	9.23	8.54	0.0036	0.1421	CHURC1; CHURC1-FNTB	churchill domain containing 1; CHURC1-FNTB readthrough	Coding	-1.05	1.31	-1.23
TC10001589.hg.1	9.28	10.88	8.57	10.45	0.0036	0.1421	SNORA12	small nucleolar RNA, H/ACA box 12	Coding	3.03	-1.64	2.25
TC05002674.hg.1	3.56	3.74	3.57	4.22	0.0036	0.1422			NonCoding	1.14	1.01	1.58
TC22001496.hg.1	5.39	5.39	5.25	5.52	0.0036	0.1422	DNAL4	dynein, axonemal, light chain 4	Coding	-1	-1.11	1.09
TC11000883.hg.1	4.22	4.01	4.69	3.78	0.0036	0.1422			Coding	-1.16	1.38	-1.36
TC07002755.hg.1	8.89	8.88	8	9.74	0.0036	0.1422	GNA12	guanine nucleotide binding protein (G protein) alpha 12	NonCoding	-1.01	-1.85	1.81
TC11003513.hg.1	7.51	7.62	7.24	7.98	0.0036	0.1422	BET1L	Bet1 golgi vesicular membrane trafficking protein-like	Coding	1.07	-1.21	1.39
TC14000621.hg.1	5.99	6.54	5	5.61	0.0036	0.1422			Coding	1.46	-1.99	-1.3
TC02002528.hg.1	3.31	3.68	3.53	3.84	0.0036	0.1423			Coding	1.29	1.16	1.45
TC12002170.hg.1	3.36	3.54	4	3.4	0.0036	0.1425			NonCoding	1.13	1.56	1.03
TC06002586.hg.1	3.58	3.3	3.28	3.32	0.0036	0.1426			NonCoding	-1.21	-1.23	-1.2
TC01002978.hg.1	7.76	7.74	6.14	7.35	0.0036	0.1426			Coding	-1.02	-3.08	-1.33
TC02002808.hg.1	5.25	4.71	4.6	4.71	0.0036	0.1426	EPHA4	EPH receptor A4	Coding	-1.46	-1.57	-1.46
TC01005006.hg.1	4.9	5.04	5.52	4.99	0.0037	0.143	LINC00467	long intergenic non-protein coding RNA 467	NonCoding	1.1	1.53	1.07
TC05000601.hg.1	4.86	4.91	4.56	4.85	0.0037	0.143	GRAMD3	GRAM domain containing 3	Coding	1.03	-1.23	-1.01
TC08001205.hg.1	7.21	7.73	7.4	7.75	0.0037	0.1431	PCMTD1	protein-L-isoaspartate (D-aspartate) O-methyltransferase domain containing 1	Coding	1.43	1.14	1.45
TC02001795.hg.1	10.99	10.66	10.87	10.44	0.0037	0.1431	LRPPRC	leucine-rich pentatricopeptide repeat containing	Coding	-1.25	-1.08	-1.46
TC16001604.hg.1	7.75	7.47	6.5	7.85	0.0037	0.1431	CES2	carboxylesterase 2	NonCoding	-1.21	-2.37	1.08
TC17001479.hg.1	3.96	3.6	5.95	3.63	0.0037	0.1433	KRTAP1-5	keratin associated protein 1-5	Coding	-1.29	3.96	-1.26
TC12000667.hg.1	5.28	4.63	4.23	4.57	0.0037	0.1433	OTOGL	otogelin-like	Coding	-1.57	-2.08	-1.64
TC10001179.hg.1	4.86	4.8	5.85	4.83	0.0037	0.1433	FZD8; MIR4683	frizzled class receptor 8; microRNA 4683	Coding	-1.05	1.99	-1.02
TC20001725.hg.1	8.49	8.06	8.55	7.68	0.0037	0.1436	SNX5	sorting nexin 5	Coding	-1.35	1.04	-1.75
TC03002243.hg.1	3.32	2.97	2.99	2.97	0.0037	0.1437			NonCoding	-1.28	-1.25	-1.28
TC03000209.hg.1	12.41	12.07	12.45	11.93	0.0037	0.1445	RPL14	ribosomal protein L14	Coding	-1.26	1.03	-1.39
TC02000510.hg.1	4.23	3.95	3.17	3.73	0.0037	0.1445			Coding	-1.21	-2.08	-1.42
TC09000808.hg.1	5.13	5.01	4.83	5.01	0.0037	0.1445			Coding	-1.09	-1.23	-1.09
TC06001281.hg.1	10.39	10.22	9.65	10.52	0.0037	0.1445	RANBP9	RAN binding protein 9	Coding	-1.13	-1.67	1.09
TC06001355.hg.1	7.17	5.87	6.18	5.57	0.0037	0.1446	HIST1H4H	histone cluster 1, H4h	Coding	-2.45	-1.99	-3.02
TC07000521.hg.1	7.04	7.04	7.27	6.74	0.0037	0.1451	CROT	carnitine O-octanoyltransferase	Coding	-1	1.18	-1.23
TC01001497.hg.1	7.38	7.86	6.52	7.38	0.0037	0.1451			Coding	1.39	-1.81	-1
TC01005002.hg.1	5.31	5.46	6.78	5.52	0.0037	0.1451	SYT14	synaptotagmin XIV	NonCoding	1.11	2.75	1.15
TC06001936.hg.1	4.53	5.35	4.17	4.55	0.0037	0.1451			Coding	1.77	-1.29	1.02
TC02001177.hg.1	8.71	8.4	8	8.41	0.0037	0.1452	CASP8	caspase 8, apoptosis-related cysteine peptidase	Coding	-1.24	-1.64	-1.23
TC01004240.hg.1	2.58	2.91	3.07	2.86	0.0038	0.1457			NonCoding	1.25	1.4	1.21
TC09000560.hg.1	10.82	10.81	9.4	10.31	0.0038	0.1458	UGCG	UDP-glucose ceramide glucosyltransferase	Coding	-1	-2.68	-1.42
TC01001814.hg.1	9.96	10.41	10.7	10.26	0.0038	0.1459	IARS2	isoleucyl-tRNA synthetase 2, mitochondrial	Coding	1.36	1.67	1.23
TC02003781.hg.1	4.61	4.84	4.14	4.71	0.0038	0.1459			NonCoding	1.18	-1.39	1.08
TC12000099.hg.1	9	8.89	10.41	9.03	0.0038	0.1459	ENO2	enolase 2 (gamma, neuronal)	Coding	-1.08	2.64	1.02
TC05000914.hg.1	4.89	4.95	4.45	5.14	0.0038	0.1459	TENM2	teneurin transmembrane protein 2	Coding	1.04	-1.36	1.19
TC10002258.hg.1	3.5	3.05	2.98	3.09	0.0038	0.1459			NonCoding	-1.36	-1.43	-1.33
TC17000875.hg.1	8.73	7.78	7.75	7.81	0.0038	0.1459	SNORD1C; SNHG16	small nucleolar RNA, C/D box 1C; small nucleolar RNA host gene 16	Coding	-1.93	-1.97	-1.89
TC12000959.hg.1	4.2	3.55	3.67	3.39	0.0038	0.1459			Coding	-1.58	-1.45	-1.76
TC17001058.hg.1	11.88	11.89	12.85	11.56	0.0038	0.1459	DERL2	derlin 2	Coding	1.01	1.96	-1.24
TC03003302.hg.1	4.43	4.3	4.17	3.68	0.0038	0.1459			NonCoding	-1.1	-1.2	-1.68
TC06000937.hg.1	9.49	9.4	10.39	9.09	0.0038	0.1459	ASF1A	anti-silencing function 1A histone chaperone	Coding	-1.07	1.86	-1.32
TC06000412.hg.1	7.86	8.19	7.46	8.39	0.0038	0.1459	SLC39A7	solute carrier family 39 (zinc transporter), member 7	Coding	1.26	-1.32	1.44
TC0Y000155.hg.1	3.59	4.22	3.33	3.71	0.0038	0.1459			Coding	1.54	-1.2	1.08
TC15001964.hg.1	4.5	5.27	4.69	4.82	0.0038	0.1459			Coding	1.71	1.14	1.25
TC01000577.hg.1	6.5	6.49	6.21	6.74	0.0038	0.1459	MAST2	microtubule associated serine/threonine kinase 2	Coding	-1.01	-1.23	1.18
TC19000390.hg.1	4.45	4.45	5.43	4.35	0.0038	0.1459	ZNF738	zinc finger protein 738	Coding	1	1.98	-1.07
TC04002962.hg.1	4.42	4.48	4.75	4.48	0.0038	0.1459	LOC90768	uncharacterized LOC90768	NonCoding	1.04	1.26	1.04
TC01000292.hg.1	10.19	10.26	9.51	10.34	0.0038	0.1459	KDM1A	lysine (K)-specific demethylase 1A	Coding	1.04	-1.61	1.11
TC17002114.hg.1	8.3	8.3	7.36	7.99	0.0038	0.1462			NonCoding	1	-1.92	-1.24
TC22000440.hg.1	6.6	5.31	6.93	5	0.0038	0.1462	DUXAP10	double homeobox A pseudogene 10	Coding	-2.45	1.26	-3.03
TC09000384.hg.1	7.95	7.66	8.56	7.47	0.0038	0.1462	RMI1	RecQ mediated genome instability 1	Coding	-1.23	1.52	-1.4
TC04001328.hg.1	11.84	11.84	10.43	12.49	0.0038	0.1463	ANTXR2	anthrax toxin receptor 2	Coding	1	-2.66	1.56
TC11001884.hg.1	10.57	9.16	10.26	9.13	0.0038	0.1463	SNORD22; SNORD29; SNORD31; SNORD30; SNORD28; SNORD27; SNORD26; SNORD25; SNHG1	small nucleolar RNA, C/D box 22; small nucleolar RNA, C/D box 29; small nucleolar RNA, C/D box 31; small nucleolar RNA, C/D box 30; small nucleolar RNA, C/D box 28; small nucleolar RNA, C/D box 27; small nucleolar RNA, C/D box 26; small nucleolar RNA, C/D box 25; small nucleolar RNA host gene 1	Coding	-2.65	-1.24	-2.7
TC12000490.hg.1	5.47	5.47	4.85	5.46	0.0038	0.1463	GDF11	growth differentiation factor 11	Coding	1	-1.53	-1.01
TC01004697.hg.1	6.24	5.88	6.86	6.24	0.0038	0.1463			NonCoding	-1.28	1.54	1
TC19002648.hg.1	3.95	3.95	4.25	3.95	0.0038	0.1463	ZNF808	zinc finger protein 808	Coding	1	1.23	1
TC12002017.hg.1	5.92	5.31	5.4	5.38	0.0038	0.1463	VSIG10	V-set and immunoglobulin domain containing 10	Coding	-1.52	-1.43	-1.45
TC05000186.hg.1	6.24	5.34	4.91	5.32	0.0038	0.1463	CARD6	caspase recruitment domain family, member 6	Coding	-1.87	-2.53	-1.9
TC03001213.hg.1	10.12	11.26	9.32	10.86	0.0038	0.1463	ANKRD28	ankyrin repeat domain 28	Coding	2.21	-1.73	1.67
TC6_dbb_hap3000087.hg.1	5.21	4.41	4.09	4.73	0.0039	0.1464	HLA-DQA2	major histocompatibility complex, class II, DQ alpha 2	Coding	-1.75	-2.18	-1.4
TC16001494.hg.1	12.15	10.99	10.49	11.3	0.0039	0.1464	FUS	FUS RNA binding protein	NonCoding	-2.24	-3.16	-1.81
TC21001005.hg.1	5.77	5.01	4.78	4.93	0.0039	0.1464			NonCoding	-1.7	-1.99	-1.79
TC01005849.hg.1	7.52	6.93	8.62	7	0.0039	0.1464	GBAP1	glucosidase, beta, acid pseudogene 1	NonCoding	-1.5	2.14	-1.43
TC09001732.hg.1	5.89	5.94	5.64	6.34	0.0039	0.1464	SEC16A	SEC16 homolog A, endoplasmic reticulum export factor	Coding	1.04	-1.19	1.37
TC12000491.hg.1	6.75	6.37	6.93	6.41	0.0039	0.1464	ORMDL2	ORMDL sphingolipid biosynthesis regulator 2	Coding	-1.31	1.13	-1.26
TC11001415.hg.1	3.92	4.13	3.64	4.14	0.0039	0.1464	LYVE1	lymphatic vessel endothelial hyaluronan receptor 1	Coding	1.16	-1.21	1.16
TC05000858.hg.1	4.67	4.18	4.38	4.11	0.0039	0.1464	KIF4B	kinesin family member 4B	Coding	-1.41	-1.23	-1.47
TC21000958.hg.1	3.14	2.93	2.82	2.93	0.0039	0.1466			NonCoding	-1.15	-1.24	-1.16
TC19002192.hg.1	2.9	3.05	2.83	2.84	0.0039	0.1466	PLEKHA4	pleckstrin homology domain containing, family A (phosphoinositide binding specific) member 4	NonCoding	1.1	-1.05	-1.04
TC04002665.hg.1	2.94	2.91	3.19	2.94	0.0039	0.1466	LOC101929577	uncharacterized LOC101929577	NonCoding	-1.02	1.19	-1
TC22000026.hg.1	6.5	7.41	5.36	7.3	0.0039	0.1466			Coding	1.88	-2.2	1.74
TC02000048.hg.1	6.32	6.6	6.99	6.48	0.0039	0.1466	IAH1	isoamyl acetate-hydrolyzing esterase 1 homolog	Coding	1.22	1.6	1.12
TC01000389.hg.1	6.27	5.88	5.6	5.88	0.0039	0.1466	GMEB1	glucocorticoid modulatory element binding protein 1	Coding	-1.32	-1.6	-1.31
TC11001390.hg.1	9.6	9.95	7.91	9.6	0.0039	0.1466			Coding	1.28	-3.21	1
TC08002577.hg.1	6.02	5.91	6.29	5.72	0.0039	0.1466	ZNF252P	zinc finger protein 252, pseudogene	NonCoding	-1.08	1.2	-1.23
TC07001511.hg.1	3.76	3.92	3.55	3.83	0.0039	0.1466			Coding	1.12	-1.15	1.05
TC03003001.hg.1	4.9	4.94	5.83	4.81	0.0039	0.1468			NonCoding	1.03	1.9	-1.07
TC07002199.hg.1	7.82	6.99	7.36	7.16	0.0039	0.1468	RPS2P32	ribosomal protein S2 pseudogene 32	NonCoding	-1.77	-1.38	-1.58
TC0Y000160.hg.1	9.63	9.14	5.96	10.49	0.0039	0.1468			Coding	-1.4	-12.69	1.82
TC0Y000283.hg.1	6.74	6.32	11.45	7.97	0.0039	0.1468			NonCoding	-1.35	26.16	2.34
TC02001613.hg.1	7.32	7.42	6.72	7.99	0.0039	0.1471	TTC32	tetratricopeptide repeat domain 32	Coding	1.07	-1.51	1.59
TC01003776.hg.1	3.53	3.26	3.13	3.11	0.0039	0.1475			Coding	-1.21	-1.33	-1.34
TC11002149.hg.1	4.97	4.96	5.34	5.04	0.0039	0.1475			Coding	-1.01	1.29	1.05
TC02001614.hg.1	8.18	7.48	7.7	7.46	0.0039	0.1475	WDR35	WD repeat domain 35	Coding	-1.62	-1.4	-1.64
TC03002354.hg.1	10.71	10.42	11.18	10.31	0.0039	0.1477	APPL1	adaptor protein, phosphotyrosine interaction, PH domain and leucine zipper containing 1	NonCoding	-1.22	1.39	-1.32
TC11000814.hg.1	6.5	6.48	6.2	6.47	0.0039	0.1478	UVRAG	UV radiation resistance associated	Coding	-1.01	-1.23	-1.02
TC06000996.hg.1	11.12	11.01	11.5	10.87	0.004	0.1481	RPS12	ribosomal protein S12	Coding	-1.08	1.3	-1.19
TC16000227.hg.1	6.52	6.56	5.4	6.59	0.004	0.1481	TMEM159	transmembrane protein 159	Coding	1.03	-2.18	1.05
TC04000503.hg.1	5.34	6.19	5.34	5.94	0.004	0.1483	BMPR1B	bone morphogenetic protein receptor type IB	Coding	1.8	-1	1.52
TC19002424.hg.1	3.81	3.05	3.19	2.93	0.004	0.1484			NonCoding	-1.7	-1.54	-1.85
TC07001646.hg.1	5.78	5.29	5.49	5.52	0.004	0.1484	ZNF394	zinc finger protein 394	Coding	-1.41	-1.22	-1.2
TC06003324.hg.1	3.4	3.15	3.21	3.06	0.004	0.1484	POU5F1	POU class 5 homeobox 1	NonCoding	-1.18	-1.14	-1.26
TC14000700.hg.1	3.25	3.04	4.21	3.13	0.004	0.1484	SNORD114-20	small nucleolar RNA, C/D box 114-20	Coding	-1.15	1.95	-1.09
TC15002641.hg.1	3.26	2.89	2.9	2.81	0.004	0.1488			NonCoding	-1.3	-1.28	-1.37
TC07003393.hg.1	6.64	6.51	6.92	6.64	0.004	0.1489	DBNL	drebrin-like	Coding	-1.09	1.21	-1
TC04000422.hg.1	3.27	3.35	3.09	3.18	0.004	0.1492			Coding	1.06	-1.14	-1.07
TC07000387.hg.1	3.86	3.86	4.11	3.86	0.004	0.1492	ZNF273; ZNF479	zinc finger protein 273; zinc finger protein 479	Coding	1	1.19	1
TC04001496.hg.1	8.76	9.39	9.14	9.59	0.004	0.1495	SEC24D	SEC24 homolog D, COPII coat complex component	Coding	1.54	1.3	1.78
TC07000760.hg.1	3.07	2.94	3.23	3.02	0.004	0.1495	LOC101928333	uncharacterized LOC101928333	Coding	-1.09	1.12	-1.04
TC06001782.hg.1	9.63	10.07	9.45	9.92	0.004	0.1495	MUT	methylmalonyl-CoA mutase	Coding	1.36	-1.13	1.22
TC06000183.hg.1	6.56	5.86	3.6	5.87	0.004	0.1495			Coding	-1.62	-7.75	-1.61
TC06000193.hg.1	6.56	5.86	3.6	5.87	0.004	0.1495			Coding	-1.62	-7.75	-1.61
TC11001686.hg.1	2.39	2.54	3.11	2.5	0.004	0.1495			Coding	1.12	1.65	1.08
TC12000812.hg.1	7.09	6.17	6.77	6.51	0.004	0.1496	CHST11	carbohydrate (chondroitin 4) sulfotransferase 11	Coding	-1.88	-1.25	-1.49
TC15000659.hg.1	10.88	10.87	9.93	11.49	0.004	0.1496	ARIH1; MIR630	ariadne RBR E3 ubiquitin protein ligase 1; microRNA 630	Coding	-1.01	-1.92	1.52
TC04001370.hg.1	5.68	5.3	6.73	5	0.004	0.1496	ABCG2	ATP binding cassette subfamily G member 2 (Junior blood group)	Coding	-1.31	2.07	-1.6
TC01004758.hg.1	3.49	3.56	4.2	3.57	0.004	0.1497	UBAP2L	ubiquitin associated protein 2 like	NonCoding	1.05	1.64	1.05
TC09001078.hg.1	3.7	3.65	3.65	3.85	0.004	0.1499			Coding	-1.04	-1.03	1.11
TC02002294.hg.1	3.47	4.08	3.13	3.47	0.0041	0.15			Coding	1.52	-1.27	-1
TC10002614.hg.1	2.73	3.19	3.25	3.18	0.0041	0.15			NonCoding	1.37	1.44	1.37
TC10002646.hg.1	3.51	3.43	3.7	3.43	0.0041	0.15			NonCoding	-1.05	1.14	-1.05
TC01003833.hg.1	11.48	11.06	11.19	11.58	0.0041	0.15	EPRS	glutamyl-prolyl-tRNA synthetase	Coding	-1.34	-1.22	1.08
TC0X001815.hg.1	3.03	3.5	3.3	3.22	0.0041	0.15	ZCCHC18	zinc finger, CCHC domain containing 18	NonCoding	1.38	1.21	1.14
TC13000804.hg.1	6.7	6.95	6.73	7.2	0.0041	0.15	DZIP1	DAZ interacting zinc finger protein 1	Coding	1.19	1.03	1.42
TC12002614.hg.1	8.64	7.97	7.19	8.06	0.0041	0.15	GATC	glutamyl-tRNA(Gln) amidotransferase, subunit C	NonCoding	-1.59	-2.73	-1.5
TC07002369.hg.1	6.86	6.86	7.93	6.66	0.0041	0.15	ZNF138	zinc finger protein 138	NonCoding	1	2.1	-1.15
TC05000537.hg.1	5.63	6.34	5.24	5.75	0.0041	0.15			Coding	1.64	-1.31	1.08
TC19001955.hg.1	6.51	7.23	5.42	7.24	0.0041	0.1502			NonCoding	1.65	-2.12	1.65
TC01004007.hg.1	9.91	9.15	9.81	9.14	0.0041	0.1502	HEATR1	HEAT repeat containing 1	Coding	-1.69	-1.07	-1.7
TC16000372.hg.1	9.75	8.71	8.35	8.93	0.0041	0.1502	FUS	FUS RNA binding protein	Coding	-2.06	-2.64	-1.76
TC03001389.hg.1	10.2	9.45	8.34	9.5	0.0041	0.1502	PRKAR2A	protein kinase, cAMP-dependent, regulatory, type II, alpha	Coding	-1.68	-3.64	-1.62
TC01002423.hg.1	8.49	9.07	7.28	8.51	0.0041	0.1502			Coding	1.5	-2.31	1.01
TC10001701.hg.1	7.19	6.43	6.6	6.4	0.0041	0.1503	SFXN4	sideroflexin 4	Coding	-1.69	-1.5	-1.72
TC0X001139.hg.1	9.51	10.32	7.96	9.97	0.0041	0.1503			Coding	1.75	-2.93	1.37
TC06001304.hg.1	7.15	7.88	6.29	7.14	0.0041	0.1505			Coding	1.66	-1.81	-1.01
TC10002532.hg.1	2.9	2.98	3.07	2.73	0.0041	0.1505			NonCoding	1.06	1.13	-1.12
TC0X001007.hg.1	3.19	3.24	3.44	3.24	0.0041	0.1505	SSX3	synovial sarcoma, X breakpoint 3	Coding	1.04	1.19	1.04
TC01003155.hg.1	3	3.69	3.27	3.2	0.0041	0.1505			Coding	1.61	1.2	1.15
TC02000562.hg.1	3	3.69	3.27	3.2	0.0041	0.1505			Coding	1.61	1.2	1.15
TC17002737.hg.1	9.14	8.29	7.55	8.58	0.0041	0.1506	INTS2	integrator complex subunit 2	NonCoding	-1.8	-3.02	-1.47
TC16001954.hg.1	2.83	3.19	2.94	2.99	0.0041	0.1506			NonCoding	1.28	1.08	1.12
TC19000117.hg.1	5.99	6.27	5.19	6.37	0.0041	0.1506	TNFSF9	tumor necrosis factor (ligand) superfamily, member 9	Coding	1.22	-1.74	1.3
TC13000769.hg.1	3.79	4.18	6.14	4.11	0.0041	0.1506	SLITRK6	SLIT and NTRK-like family, member 6	Coding	1.31	5.07	1.24
TC04002572.hg.1	3.5	3.58	3.88	3.45	0.0041	0.1506			NonCoding	1.06	1.3	-1.03
TC13000419.hg.1	8.32	8.18	8.43	8.11	0.0041	0.1506	CUL4A	cullin 4A	Coding	-1.1	1.08	-1.15
TC12000249.hg.1	6.48	6.19	6.32	6.71	0.0041	0.1506			Coding	-1.23	-1.12	1.17
TC12000540.hg.1	5.02	4.81	5.55	5	0.0041	0.1507	AGAP2-AS1	AGAP2 antisense RNA 1	Coding	-1.16	1.44	-1.02
TC22001015.hg.1	5.73	4.8	5.1	5.06	0.0041	0.151			NonCoding	-1.9	-1.54	-1.59
TC01003813.hg.1	6.32	6.26	6.78	6.13	0.0041	0.151	ANGEL2	angel homolog 2 (Drosophila)	Coding	-1.04	1.38	-1.14
TC0X002231.hg.1	5.8	5.66	4.5	5.35	0.0042	0.1511	MBNL3	muscleblind-like splicing regulator 3	NonCoding	-1.1	-2.46	-1.36
TC10000258.hg.1	4.25	4.25	4.98	4.1	0.0042	0.1511			Coding	1.01	1.66	-1.11
TC14000659.hg.1	3.59	3.66	4.15	3.66	0.0042	0.1511	MEG8; SNORD112	maternally expressed 8 (non-protein coding); small nucleolar RNA, C/D box 112	Coding	1.05	1.48	1.05
TC18000627.hg.1	4.98	5.54	5.38	5.39	0.0042	0.1511			NonCoding	1.48	1.32	1.33
TC06001409.hg.1	6.78	5.67	3.68	5.57	0.0042	0.1512			Coding	-2.16	-8.58	-2.32
TC13001454.hg.1	3.14	3.08	3.48	3.09	0.0042	0.1512			NonCoding	-1.04	1.27	-1.04
TC10002621.hg.1	7.63	7.81	9.16	7.93	0.0042	0.1512	CTSLP8	cathepsin L pseudogene 8	NonCoding	1.13	2.89	1.24
TC01003096.hg.1	6.85	6.72	7.67	6.72	0.0042	0.1514	PDE4DIP	phosphodiesterase 4D interacting protein	Coding	-1.1	1.76	-1.09
TC17002331.hg.1	11.01	12.14	11.13	11.96	0.0042	0.1514	PRKAR1A	protein kinase, cAMP-dependent, regulatory, type I, alpha	NonCoding	2.2	1.09	1.94
TC14002339.hg.1	4.98	4.98	5.4	4.97	0.0042	0.1514	IPO4	importin 4	Coding	1	1.34	-1
TC15002769.hg.1	8.86	8.65	7.97	8.83	0.0042	0.1514	CHD2; MIR3175	chromodomain helicase DNA binding protein 2; microRNA 3175	Coding	-1.16	-1.85	-1.02
TC01002703.hg.1	3.26	3.24	2.96	2.91	0.0042	0.1515			Coding	-1.02	-1.23	-1.27
TC09001377.hg.1	6.19	6.13	7.13	6.05	0.0042	0.1515	AAED1	AhpC/TSA antioxidant enzyme domain containing 1	Coding	-1.04	1.92	-1.1
TC04001131.hg.1	6.2	6.75	5.26	6.76	0.0042	0.1515	RP11-472B18.2		Coding	1.47	-1.91	1.48
TC10000780.hg.1	6.1	5.98	6.42	5.73	0.0042	0.1515	SFR1	SWI5-dependent homologous recombination repair protein 1	Coding	-1.08	1.25	-1.29
TC01003801.hg.1	9.1	8.25	8.47	8.06	0.0042	0.1515	INTS7	integrator complex subunit 7	Coding	-1.81	-1.55	-2.06
TC11000798.hg.1	3.63	3.2	2.54	2.72	0.0042	0.1515			Coding	-1.35	-2.14	-1.89
TC12000036.hg.1	6.77	7.7	6.17	7.72	0.0042	0.1516	TSPAN9	tetraspanin 9	Coding	1.9	-1.52	1.93
TC12002024.hg.1	5.01	5.94	4.31	4.96	0.0042	0.1516			Coding	1.9	-1.63	-1.04
TC03001883.hg.1	7.9	7.57	5.46	7.11	0.0042	0.1516			Coding	-1.26	-5.43	-1.73
TC04000903.hg.1	7.96	7.71	7.24	7.65	0.0042	0.1517	SNX25	sorting nexin 25	Coding	-1.19	-1.65	-1.24
TC19002076.hg.1	11.33	11.06	11.9	10.6	0.0042	0.1517	POP4	POP4 homolog, ribonuclease P/MRP subunit	NonCoding	-1.21	1.48	-1.66
TC07001563.hg.1	7.43	7.79	8.25	7.79	0.0042	0.1517	CACNA2D1	calcium channel, voltage-dependent, alpha 2/delta subunit 1	Coding	1.28	1.76	1.28
TC05002658.hg.1	8.49	7.29	7.81	8.05	0.0042	0.1517	WDR55	WD repeat domain 55	NonCoding	-2.3	-1.6	-1.35
TC0X002359.hg.1	7.07	7.31	6.72	7.09	0.0042	0.1517			Coding	1.18	-1.28	1.01
TC10002567.hg.1	7.39	7.1	11.34	8.24	0.0042	0.1517			NonCoding	-1.22	15.4	1.8
TC03001229.hg.1	4.11	3.97	3.46	3.57	0.0042	0.1517			Coding	-1.1	-1.56	-1.45
TC06001797.hg.1	3.36	3.55	3.72	3.53	0.0042	0.1517			Coding	1.14	1.28	1.12
TC0X000121.hg.1	7.57	8.01	5.79	7.35	0.0042	0.152	SCARNA23	small Cajal body-specific RNA 23	Coding	1.36	-3.44	-1.16
TC0X001363.hg.1	9.33	9.22	8.83	9.09	0.0042	0.1521	ENOX2	ecto-NOX disulfide-thiol exchanger 2	Coding	-1.07	-1.41	-1.18
TC01000474.hg.1	5.6	5.62	5.08	6.04	0.0042	0.1521	ZC3H12A	zinc finger CCCH-type containing 12A	Coding	1.01	-1.43	1.36
TC0X001003.hg.1	9.97	10.95	8.01	9.87	0.0043	0.1521			Coding	1.97	-3.9	-1.07
TC20000963.hg.1	3.31	2.93	2.92	2.88	0.0043	0.1521			Coding	-1.3	-1.31	-1.35
TC01001989.hg.1	6.39	6.47	7	6.51	0.0043	0.1525	DESI2	desumoylating isopeptidase 2	Coding	1.06	1.53	1.09
TC07001363.hg.1	4.05	4.05	3.75	4.22	0.0043	0.1526	TNS3	tensin 3	Coding	1	-1.23	1.13
TC08001288.hg.1	7.29	7.36	6.88	7.29	0.0043	0.1526	VCPIP1	valosin containing protein (p97)/p47 complex interacting protein 1	Coding	1.05	-1.33	1
TC15002538.hg.1	3.41	3.65	3.78	3.59	0.0043	0.1526			NonCoding	1.19	1.3	1.14
TC17002799.hg.1	3.58	3	2.87	3.03	0.0043	0.1528	TNRC6C-AS1	TNRC6C antisense RNA 1	NonCoding	-1.5	-1.63	-1.47
TC02005066.hg.1	4.9	4.18	4.45	4.57	0.0043	0.1528			NonCoding	-1.65	-1.36	-1.26
TC05000795.hg.1	6.15	5.46	5.66	5.58	0.0043	0.1528	SH3RF2	SH3 domain containing ring finger 2	Coding	-1.61	-1.41	-1.48
TC01006038.hg.1	3.76	3.31	3.81	3.61	0.0043	0.1528			NonCoding	-1.36	1.04	-1.11
TC06002168.hg.1	8.06	7.81	9.58	7.67	0.0043	0.1529	CITED2	Cbp/p300-interacting transactivator, with Glu/Asp rich carboxy-terminal domain, 2	Coding	-1.2	2.86	-1.32
TC0X000941.hg.1	8.86	8.6	8.25	8.76	0.0043	0.1529	TAB3	TGF-beta activated kinase 1/MAP3K7 binding protein 3	Coding	-1.2	-1.52	-1.07
TC01002782.hg.1	3.3	3.92	2.87	3.31	0.0043	0.1529			Coding	1.54	-1.35	1.01
TC11001367.hg.1	3.04	3.36	3.01	3.11	0.0043	0.1529	OR6A2	olfactory receptor, family 6, subfamily A, member 2	Coding	1.25	-1.02	1.05
TC05001771.hg.1	8.27	8.32	7.64	8.32	0.0043	0.1529	KIF3A	kinesin family member 3A	Coding	1.04	-1.55	1.04
TC01002652.hg.1	12.35	12.66	11.81	12.53	0.0043	0.1529	NRDC; MIR761	nardilysin convertase; microRNA 761	Coding	1.24	-1.46	1.13
TC16001274.hg.1	3.39	3.44	3.23	3.44	0.0043	0.1529	LDHD	lactate dehydrogenase D	Coding	1.04	-1.11	1.04
TC12002092.hg.1	9.95	9.84	10.18	9.63	0.0043	0.1529	EIF2B1	eukaryotic translation initiation factor 2B, subunit 1 alpha, 26kDa	Coding	-1.07	1.18	-1.25
TC02003757.hg.1	3.41	3.38	3.91	3.47	0.0043	0.1529			NonCoding	-1.02	1.41	1.04
TC08001391.hg.1	7.72	7.79	8.15	7.59	0.0043	0.1529	RMDN1	regulator of microtubule dynamics 1	Coding	1.05	1.35	-1.1
TC11002363.hg.1	5.15	4.69	4.8	4.79	0.0043	0.1529	DPAGT1	dolichyl-phosphate (UDP-N-acetylglucosamine) N-acetylglucosaminephosphotransferase 1 (GlcNAc-1-P transferase)	Coding	-1.37	-1.27	-1.28
TC13000077.hg.1	9.95	10.16	11.07	9.72	0.0043	0.1529	GTF3A	general transcription factor IIIA	Coding	1.15	2.17	-1.17
TC02000739.hg.1	6.98	8.43	5.86	7.2	0.0043	0.1529			Coding	2.73	-2.17	1.16
TC11002210.hg.1	4.24	5.8	4.48	5.18	0.0043	0.153			Coding	2.96	1.18	1.92
TC12000762.hg.1	9.65	9.34	9.79	9.24	0.0043	0.1533	SLC25A3	solute carrier family 25 (mitochondrial carrier; phosphate carrier), member 3	Coding	-1.24	1.1	-1.33
TC6_apd_hap1000130.hg.1	5.81	5.54	5.51	5.75	0.0043	0.1533	TAP2	transporter 2, ATP-binding cassette, sub-family B (MDR/TAP)	Coding	-1.2	-1.23	-1.04
TC6_dbb_hap3000242.hg.1	5.81	5.54	5.51	5.75	0.0043	0.1533	TAP2	transporter 2, ATP-binding cassette, sub-family B (MDR/TAP)	Coding	-1.2	-1.23	-1.04
TC6_ssto_hap7000213.hg.1	5.81	5.54	5.51	5.75	0.0043	0.1533	TAP2	transporter 2, ATP-binding cassette, sub-family B (MDR/TAP)	Coding	-1.2	-1.23	-1.04
TC08000739.hg.1	3.03	3.03	3.39	3.05	0.0043	0.1533			Coding	1	1.28	1.01
TC12000263.hg.1	8.85	9.74	8.37	10.14	0.0044	0.1534	STK38L	serine/threonine kinase 38 like	Coding	1.85	-1.4	2.44
TC01003965.hg.1	5.65	5.56	6.33	5.44	0.0044	0.1534	C1orf131	chromosome 1 open reading frame 131	Coding	-1.07	1.6	-1.16
TC10001392.hg.1	6.39	6.07	6.72	6.24	0.0044	0.1534	DNAJB12	DnaJ (Hsp40) homolog, subfamily B, member 12	Coding	-1.25	1.25	-1.11
TC02001235.hg.1	7.9	8.04	7.51	8.22	0.0044	0.1534	PIKFYVE	phosphoinositide kinase, FYVE finger containing	Coding	1.1	-1.31	1.24
TC06004047.hg.1	5.67	5.67	6.2	5.47	0.0044	0.1537	TMEM14B	transmembrane protein 14B	Coding	1	1.44	-1.15
TC01003271.hg.1	4.8	4.75	5.04	4.8	0.0044	0.1538	S100A13	S100 calcium binding protein A13	Coding	-1.04	1.17	-1
TC15002768.hg.1	7.12	7.26	7.5	7.06	0.0044	0.1538	LINC01578	long intergenic non-protein coding RNA 1578	Coding	1.1	1.31	-1.04
TC03002349.hg.1	7.97	7.39	8.35	7.74	0.0044	0.154	PRKCD	protein kinase C, delta	NonCoding	-1.5	1.3	-1.18
TC05002920.hg.1	2.69	3.22	3.24	3.1	0.0044	0.154			NonCoding	1.45	1.46	1.33
TC02003293.hg.1	3.45	3.18	3.13	3.18	0.0044	0.154			NonCoding	-1.2	-1.25	-1.2
TC01005153.hg.1	4.97	4.97	5.42	4.96	0.0044	0.154	EFCAB2	EF-hand calcium binding domain 2	NonCoding	-1	1.37	-1
TC12000935.hg.1	9.49	8.91	10.3	8.4	0.0044	0.1545	TMEM233	transmembrane protein 233	Coding	-1.5	1.75	-2.13
TC10001044.hg.1	3.88	3.86	4.28	3.59	0.0044	0.1545	MIR548Q	microRNA 548q	Coding	-1.02	1.32	-1.23
TC02001221.hg.1	8.36	7.47	8.05	7.27	0.0044	0.1545	FASTKD2	FAST kinase domains 2	Coding	-1.85	-1.24	-2.12
TC14000063.hg.1	3.93	3.91	3.39	3.91	0.0044	0.1547			Coding	-1.01	-1.45	-1.01
TC12000504.hg.1	8.56	8.69	9.8	8.71	0.0044	0.1547	ESYT1	extended synaptotagmin-like protein 1	Coding	1.09	2.36	1.11
TC06002093.hg.1	3.55	3.7	4.12	3.38	0.0044	0.1547			Coding	1.11	1.48	-1.12
TC20000871.hg.1	11.54	10.94	11.85	11.1	0.0044	0.155	TOMM34	translocase of outer mitochondrial membrane 34	Coding	-1.51	1.24	-1.36
TC12002327.hg.1	5.61	6.35	7.54	6.28	0.0044	0.1551	SLC38A2	solute carrier family 38, member 2	NonCoding	1.67	3.81	1.59
TC03003317.hg.1	4.53	4.54	4.73	4.54	0.0044	0.1552	P4HTM	prolyl 4-hydroxylase, transmembrane (endoplasmic reticulum)	Coding	1.01	1.15	1.01
TC04001209.hg.1	6.02	6.59	4.96	5.94	0.0044	0.1552			Coding	1.48	-2.09	-1.06
TC16001120.hg.1	7.06	7.4	8.16	7.31	0.0045	0.1553	AKTIP	AKT interacting protein	Coding	1.27	2.14	1.19
TC07000932.hg.1	8.82	7.23	7.67	7.63	0.0045	0.1556	CASP2	caspase 2	Coding	-3.02	-2.22	-2.29
TC02002905.hg.1	11.18	12.93	12.36	14.48	0.0045	0.1556	COL6A3	collagen, type VI, alpha 3	Coding	3.37	2.27	9.87
TC11002539.hg.1	5.27	5.04	5.29	4.91	0.0045	0.1557	CCKBR	cholecystokinin B receptor	NonCoding	-1.17	1.02	-1.28
TC20000796.hg.1	8	7.55	7.49	7.35	0.0045	0.1557	UQCC1	ubiquinol-cytochrome c reductase complex assembly factor 1	Coding	-1.37	-1.42	-1.57
TC21000479.hg.1	8.67	8.67	7.17	9.21	0.0045	0.1557	C2CD2	C2 calcium-dependent domain containing 2	Coding	-1	-2.83	1.45
TC0X000207.hg.1	6.35	6.48	5.83	6.6	0.0045	0.1558	MAOA	monoamine oxidase A	Coding	1.09	-1.43	1.19
TC19001187.hg.1	9.42	8.61	8.88	8.8	0.0045	0.1559	ELOF1	ELF1 homolog, elongation factor 1	Coding	-1.75	-1.45	-1.53
TC10001652.hg.1	6.88	6.27	6.33	6.38	0.0045	0.1559	XPNPEP1	X-prolyl aminopeptidase (aminopeptidase P) 1, soluble	Coding	-1.53	-1.47	-1.42
TC02002820.hg.1	7.75	7.51	6.64	7.73	0.0045	0.1559	WDFY1	WD repeat and FYVE domain containing 1	Coding	-1.18	-2.15	-1.01
TC01002537.hg.1	4.02	4.16	3.6	4.2	0.0045	0.1559			Coding	1.1	-1.33	1.14
TC07001894.hg.1	3.13	3.17	3.41	3.13	0.0045	0.1559			Coding	1.03	1.22	1
TC17000264.hg.1	2.85	3.14	3.15	3.14	0.0045	0.1559			Coding	1.22	1.23	1.22
TC17001215.hg.1	2.85	3.14	3.15	3.14	0.0045	0.1559			Coding	1.22	1.23	1.22
TC0X002250.hg.1	6.65	7.3	8.12	7.28	0.0045	0.1559	FGF13	fibroblast growth factor 13	NonCoding	1.57	2.77	1.55
TC02002474.hg.1	13.27	13.62	12.61	14.19	0.0045	0.156	MXRA7	matrix-remodelling associated 7	Coding	1.28	-1.58	1.9
TC02000167.hg.1	10	10.39	11.09	10.42	0.0045	0.156	ATRAID	all-trans retinoic acid-induced differentiation factor	Coding	1.32	2.13	1.34
TC0X002161.hg.1	8.86	9.62	10.34	9.75	0.0045	0.156			NonCoding	1.69	2.79	1.84
TC06004127.hg.1	4.58	4.35	4.87	4.43	0.0045	0.156	HLA-DMB	major histocompatibility complex, class II, DM beta	Coding	-1.17	1.22	-1.11
TC13000394.hg.1	6.18	5.9	5.9	5.9	0.0045	0.156	CARKD	carbohydrate kinase domain containing	Coding	-1.22	-1.22	-1.22
TC19001479.hg.1	3.27	3.27	3.54	3.27	0.0045	0.156	ZNF585A	zinc finger protein 585A	Coding	-1	1.21	1
TC19000798.hg.1	4.32	4.32	4.96	4.32	0.0045	0.156	ZNF528	zinc finger protein 528	Coding	-1	1.56	-1
TC19000317.hg.1	14.32	13.59	14.5	13.61	0.0045	0.156	RAB8A	RAB8A, member RAS oncogene family	Coding	-1.67	1.13	-1.64
TC15000166.hg.1	7.63	7.86	5.72	8.28	0.0045	0.156			Coding	1.17	-3.75	1.56
TC15000209.hg.1	7.63	7.86	5.72	8.28	0.0045	0.156			Coding	1.17	-3.75	1.56
TC15001127.hg.1	7.63	7.86	5.72	8.28	0.0045	0.156			Coding	1.17	-3.75	1.56
TC15001154.hg.1	7.63	7.86	5.72	8.28	0.0045	0.156			Coding	1.17	-3.75	1.56
TC05003132.hg.1	5.04	5.21	5.51	5.04	0.0045	0.1561	LINC00461	long intergenic non-protein coding RNA 461	NonCoding	1.13	1.39	1.01
TC17001822.hg.1	12.67	13.24	12.38	13.59	0.0045	0.1561	WIPI1	WD repeat domain, phosphoinositide interacting 1	Coding	1.48	-1.22	1.88
TC10001565.hg.1	9	9.62	5.99	8.72	0.0045	0.1561			Coding	1.54	-8.07	-1.21
TC22000141.hg.1	4.54	4.61	5.02	4.61	0.0046	0.1563	DDTL; DDT	D-dopachrome tautomerase-like; D-dopachrome tautomerase	Coding	1.05	1.4	1.05
TC12000854.hg.1	9.4	8.67	9.53	8.4	0.0046	0.1567	ANKRD13A	ankyrin repeat domain 13A	Coding	-1.65	1.1	-2
TC02003788.hg.1	8.21	6.63	9.21	6.98	0.0046	0.1567			NonCoding	-2.99	2	-2.35
TC06000962.hg.1	5.11	4.52	4.98	4.44	0.0046	0.1567			Coding	-1.5	-1.09	-1.59
TC20001758.hg.1	10.25	10	9.75	9.99	0.0046	0.1567	RTFDC1	replication termination factor 2 domain containing 1	Coding	-1.2	-1.42	-1.2
TC12000086.hg.1	4.05	3.57	3.68	3.51	0.0046	0.1567	LOC100127974	uncharacterized LOC100127974	Coding	-1.39	-1.28	-1.45
TC01001767.hg.1	9.46	7.47	8.5	7.58	0.0046	0.1567	DTL	denticleless E3 ubiquitin protein ligase homolog (Drosophila)	Coding	-3.98	-1.94	-3.68
TC08002029.hg.1	10.48	9.95	11.01	10.31	0.0046	0.1567	MTDH	metadherin	NonCoding	-1.45	1.44	-1.13
TC01002114.hg.1	4.63	4.79	4.48	4.48	0.0046	0.1567			Coding	1.12	-1.11	-1.11
TC19001079.hg.1	7.13	6.8	6.62	6.89	0.0046	0.1567	SAFB2	scaffold attachment factor B2	Coding	-1.26	-1.42	-1.18
TC03002131.hg.1	8.34	9.04	7.44	11.14	0.0046	0.1567	LRRC15	leucine rich repeat containing 15	Coding	1.62	-1.86	6.98
TC0X000064.hg.1	11.53	11.59	12.78	11.34	0.0046	0.1569			Coding	1.05	2.39	-1.14
TC03002269.hg.1	3.69	3.52	4.93	3.53	0.0046	0.157			NonCoding	-1.13	2.35	-1.12
TC10002069.hg.1	7.79	5.91	6.32	6.13	0.0046	0.157			NonCoding	-3.69	-2.79	-3.17
TC01003032.hg.1	5.46	6.37	4.51	5.63	0.0046	0.1573			Coding	1.89	-1.93	1.12
TC21001015.hg.1	4.05	3.61	3.57	3.69	0.0046	0.1573			NonCoding	-1.36	-1.4	-1.29
TC05002003.hg.1	6.68	6.67	6.22	7.06	0.0046	0.1573	PWWP2A	PWWP domain containing 2A	Coding	-1.01	-1.37	1.3
TC03001049.hg.1	3.3	3.88	4.13	3.91	0.0046	0.1576			Coding	1.49	1.78	1.53
TC03001055.hg.1	3.24	3.3	3.07	3.24	0.0046	0.1577			Coding	1.04	-1.13	1
TC11003275.hg.1	5.54	5.33	5.13	6.02	0.0046	0.1577			NonCoding	-1.16	-1.33	1.39
TC03000285.hg.1	8.42	8.01	8.16	8.09	0.0046	0.1577	ARIH2	ariadne RBR E3 ubiquitin protein ligase 2	Coding	-1.33	-1.2	-1.26
TC12001345.hg.1	3.73	3.99	4.47	3.68	0.0046	0.1578			Coding	1.2	1.67	-1.03
TC0Y000322.hg.1	4.05	3.93	3.44	3.64	0.0047	0.1584			NonCoding	-1.09	-1.53	-1.33
TC16000430.hg.1	10.28	10.27	9.62	10.45	0.0047	0.1584	LONP2	lon peptidase 2, peroxisomal	Coding	-1	-1.57	1.13
TC01001617.hg.1	2.9	3.23	3.3	3.23	0.0047	0.1585			Coding	1.26	1.32	1.26
TC11002427.hg.1	3.95	4.06	4.43	4.06	0.0047	0.1585	CDON	cell adhesion associated, oncogene regulated	Coding	1.08	1.4	1.08
TC22000233.hg.1	6.68	6.31	6.52	6.12	0.0047	0.1585	YWHAH	tyrosine 3-monooxygenase/tryptophan 5-monooxygenase activation protein, eta	Coding	-1.29	-1.12	-1.48
TC19000802.hg.1	2.91	3.04	3.18	2.93	0.0047	0.1587	ZNF137P	zinc finger protein 137, pseudogene	Coding	1.09	1.2	1.01
TC06001213.hg.1	5.3	5.4	6.1	5.25	0.0047	0.1587	GMDS	GDP-mannose 4,6-dehydratase	Coding	1.07	1.74	-1.03
TC07003182.hg.1	9.02	8.49	8.47	8.53	0.0047	0.1588	C7orf49	chromosome 7 open reading frame 49	NonCoding	-1.44	-1.46	-1.4
TC16001481.hg.1	4.56	4.57	4.83	4.32	0.0047	0.1588			NonCoding	1	1.21	-1.18
TC17000235.hg.1	3.63	3.03	3.16	3.23	0.0047	0.1589	EPN2	epsin 2	Coding	-1.52	-1.39	-1.32
[truncated: 5,658 more rows]
